# Supplementary material for: Local microRNA delivery targets Palladin and prevents metastatic breast cancer
Source: Nat Commun. 2016 Sep 19;7:12868. doi: 10.1038/ncomms12868 (PMC5031803; doi:10.1038/ncomms12868)
Supplement: Supplementary Dataset 1 — List of SNPs located in miRNA target sites on 3'UTR of ‘breast cancer genes' [file ncomms12868-s2.xlsx]

## Sheet: pubmed.GO.MAF.ovResults
Supplementary Dataset 1. List of SNPs located in miRNA target sites on 3'UTR of 'breast cancer genes'
#	Gene.Symbol	#PubMed1	GO2	Chr	miR.Name	miR.Start3	miR.End	SNP.rsID	SNP.Position4	Allele	MAF5
1	ABR	8	GO:0034641;GO:0051171;GO:1901564;GO:0009894;GO:0044248;GO:0044712;GO:1901575;GO:0031323;GO:0050790;GO:0080090;GO:0006725;GO:0006793;GO:0046483;GO:0006139;GO:0044281;GO:1901657;GO:0019637;GO:1901135;GO:1901360;GO:0002263;GO:0002443;GO:0002697;GO:0002698;GO:0043299;GO:0002683;GO:0002694;GO:0050776;GO:0002695;GO:0002274;GO:0002366;GO:0007010;GO:1902589;GO:0001775;GO:0006928;GO:0007154;GO:0008219;GO:…	chr17	miR-132/212/212-3p	908502	908508	rs11247571	908502	C,T,	0.321086
2	ACTG1	18	GO:0002433;GO:0002757;GO:0002684;GO:0050776;GO:0050778;GO:0045087;GO:0007010;GO:0070925;GO:1902589;GO:0001775;GO:0006928;GO:0007154;GO:0030029;GO:0030030;GO:0034330;GO:0048869;GO:0007165;GO:0098602;GO:0007275;GO:0048871;GO:0050817;GO:0050878;GO:0048646;GO:0032989;GO:0010927;GO:0061061;GO:0009653;GO:0048468;GO:0048731;GO:0006935;GO:0006909;GO:0016337;GO:0048584;GO:0006952;GO:0009611;GO:0042330;GO:…	chr17	miR-10abc/10a-5p	79477351	79477357	rs1140892	79477356	A,G,	0.00878594
3	ADRA2A	13	GO:0034641;GO:0051171;GO:0051172;GO:1901564;GO:0009894;GO:0009895;GO:0009896;GO:0044248;GO:0044712;GO:1901575;GO:0009889;GO:0009890;GO:0044249;GO:0044711;GO:1901576;GO:0031324;GO:0045833;GO:0010604;GO:0031325;GO:0009892;GO:0009893;GO:0031323;GO:0050790;GO:0060255;GO:0080090;GO:0006091;GO:0006725;GO:0006793;GO:0044260;GO:0046483;GO:0006139;GO:0006629;GO:0019538;GO:0055114;GO:0023014;GO:0044281;GO:…	chr10	miR-135ab/135a-5p	112839997	112840003	rs13306145	112839999	A,G,	0.0061901
4	BCL2	762	GO:0007276;GO:0022412;GO:0048609;GO:0009894;GO:0009895;GO:0044248;GO:0009889;GO:0044249;GO:1901576;GO:0031324;GO:0010604;GO:0031325;GO:0009892;GO:0009893;GO:0031323;GO:0050790;GO:0060255;GO:0080090;GO:0006725;GO:0006793;GO:0072593;GO:0044260;GO:0019538;GO:0019748;GO:0042440;GO:0043170;GO:1901135;GO:1901360;GO:1901615;GO:0002260;GO:0051607;GO:0002757;GO:0048534;GO:0002684;GO:0002694;GO:0050776;GO:…	chr18	miR-33a-3p/365/365-3p	60794276	60794283	rs113207678	60794276	A,T,	0.000199681
5	BCR	2150	GO:0034641;GO:0051171;GO:1901564;GO:0009894;GO:0044248;GO:0044712;GO:1901575;GO:0031323;GO:0050790;GO:0080090;GO:0006725;GO:0006793;GO:0044260;GO:0046483;GO:0006139;GO:0019538;GO:0044281;GO:1901657;GO:0019637;GO:0043170;GO:1901135;GO:1901360;GO:0002263;GO:0002443;GO:0002697;GO:0002698;GO:0043299;GO:0002683;GO:0002694;GO:0050776;GO:0002695;GO:0002274;GO:0002366;GO:0007010;GO:1902589;GO:0001775;GO:…	chr22	miR-181abcd/4262	23658768	23658774	rs3876062	23658769	A,G,	0.235823
6	CCDC88A	12	GO:0034641;GO:0051171;GO:0009889;GO:0044249;GO:1901576;GO:0010604;GO:0031325;GO:0009893;GO:0031323;GO:0050790;GO:0060255;GO:0080090;GO:0006725;GO:0006793;GO:0044260;GO:0046483;GO:0006139;GO:0019538;GO:0043170;GO:1901360;GO:0007010;GO:0033043;GO:1902589;GO:0006928;GO:0007154;GO:0030029;GO:0030030;GO:0048869;GO:0007165;GO:0031344;GO:0032970;GO:0042127;GO:0045595;GO:0048522;GO:0007275;GO:0048468;GO:…	chr2	miR-218/218a	55517217	55517224	rs17046829	55517219	C,T,	0.0453275
7	CSF1R	132	GO:0010604;GO:0031325;GO:0009893;GO:0031323;GO:0050790;GO:0060255;GO:0080090;GO:0006793;GO:0044255;GO:0044260;GO:0006629;GO:0019538;GO:0023014;GO:0019637;GO:0043170;GO:0048534;GO:0045087;GO:0007010;GO:0033043;GO:1902589;GO:0006928;GO:0007154;GO:0030029;GO:0030030;GO:0032940;GO:0034330;GO:0043954;GO:0048869;GO:0008284;GO:0010647;GO:0050714;GO:0051272;GO:0007165;GO:0010646;GO:0022604;GO:0032970;GO:…	chr5	miR-155	149432861	149432868	rs3828609	149432863	C,T,	0.164137
8	EPHA3	7	GO:0034641;GO:0051171;GO:1901564;GO:0009894;GO:0044248;GO:0044712;GO:1901575;GO:0031323;GO:0050790;GO:0080090;GO:0006725;GO:0006793;GO:0044260;GO:0046483;GO:0006139;GO:0019538;GO:0044281;GO:1901657;GO:0019637;GO:0043170;GO:1901135;GO:1901360;GO:0007010;GO:0033043;GO:1902589;GO:0007017;GO:0006928;GO:0007154;GO:0008037;GO:0030029;GO:0030030;GO:0034330;GO:0048869;GO:0055086;GO:0031346;GO:0007165;GO:…	chr3	miR-486-5p/3107	89530951	89530958	rs73139148	89530956	A,G,	0.132188
9	FGF7	32	GO:0010604;GO:0031325;GO:0009893;GO:0031323;GO:0060255;GO:0080090;GO:0006793;GO:0044260;GO:0019538;GO:0043170;GO:0050776;GO:0045087;GO:0060437;GO:0007010;GO:1902589;GO:0006928;GO:0007154;GO:0030029;GO:0032940;GO:0051301;GO:0008284;GO:0051272;GO:0051781;GO:0007165;GO:0042127;GO:0048522;GO:0051270;GO:0051302;GO:0070887;GO:0007267;GO:0001763;GO:0007275;GO:0022404;GO:0035265;GO:0042303;GO:0090130;GO:…	chr15	miR-340-5p	49777666	49777672	rs79465035	49777671	-,A,	0.232428
					miR-219-5p/508/508-3p/4782-3p	49776956	49776962	rs1057636	49776957	A,C,	0.367412
10	KRT20	54	GO:0007010;GO:1902589;GO:0008219;GO:0032940;GO:0045103;GO:0060341;GO:0033554;GO:0046903;GO:0032880;GO:0051049;GO:0008104;GO:0006810;GO:0045184;GO:0051649;GO:0032879;GO:0050794;GO:0006996;GO:0043933	chr17	miR-876-5p/3167	39032395	39032402	rs3169914	39032395	A,G,	0.370807
11	MYLK	43	GO:0006793;GO:0044260;GO:0019538;GO:0043170;GO:0007010;GO:1902589;GO:0006928;GO:0030029;GO:0030030;GO:0051272;GO:0048522;GO:0051270;GO:0033554;GO:0071214;GO:0003008;GO:0007275;GO:0009887;GO:0048514;GO:0048729;GO:0001568;GO:0061061;GO:0009653;GO:0009888;GO:0048513;GO:0048731;GO:0040017;GO:2000145;GO:2000147;GO:0016477;GO:0006811;GO:1903036;GO:0043270;GO:0051049;GO:0048584;GO:0051050;GO:0080134;GO:…	chr3	miR-93/93a/105/106a/291a-3p/294/295/302abcde/372/373/428/519a/520be/520acd-3p/1378/1420ac	123331774	123331780	rs34709307	123331776	-,A,	0.268171
12	PALLD	4	GO:0007010;GO:0006996	chr4	miR-182	169849386	169849393	rs1071738	169849389	C,G,	0.431909
13	PARVA	8	GO:0007010;GO:1902589;GO:0006928;GO:0007163;GO:0030029;GO:0030030;GO:0034330;GO:0048869;GO:0022604;GO:0070887;GO:0031589;GO:0098602;GO:0007275;GO:0003151;GO:0003206;GO:0009887;GO:0048646;GO:0022603;GO:0032989;GO:0048514;GO:0060411;GO:0001525;GO:0001568;GO:0003205;GO:0003279;GO:0007507;GO:0009653;GO:0048468;GO:0048513;GO:0048731;GO:0006935;GO:0016477;GO:0016337;GO:0034446;GO:0042330;GO:0048870;GO:…	chr11	miR-186	12551397	12551403	rs11022392	12551397	A,G,	0.109625
14	PDGFRB	78	GO:0034641;GO:0051171;GO:0051173;GO:1901564;GO:0009889;GO:0009891;GO:0044249;GO:0044711;GO:1901576;GO:0010604;GO:0031325;GO:0044253;GO:0045834;GO:0009893;GO:0031323;GO:0044246;GO:0050790;GO:0060255;GO:0080090;GO:0006725;GO:0006793;GO:0072593;GO:0044255;GO:0044260;GO:0046483;GO:0006139;GO:0006629;GO:0019538;GO:0023014;GO:0044236;GO:0019637;GO:0043170;GO:1901135;GO:1901360;GO:0050776;GO:0045087;GO:…	chr5	miR-30abcdef/30abe-5p/384-5p	149493535	149493541	rs6674	149493535	A,G,	0.028155
15	PRKAR1A	13	GO:0007126;GO:0051445;GO:0034641;GO:0051171;GO:0009889;GO:0044249;GO:1901576;GO:0010605;GO:0031324;GO:0010604;GO:0031325;GO:0009892;GO:0009893;GO:0031323;GO:0050790;GO:0060255;GO:0080090;GO:0006091;GO:0006725;GO:0006793;GO:0044260;GO:0046483;GO:0006139;GO:0019538;GO:0055114;GO:0044281;GO:0043170;GO:1901360;GO:0045087;GO:0060419;GO:0060038;GO:0007010;GO:0010639;GO:0033043;GO:0048285;GO:0070925;GO:…	chr17	miR-214/761/3619-5p	66527797	66527804	rs8905	66527802	G,T,	0.116813
16	RHOG	4	GO:0034641;GO:0051171;GO:0051173;GO:1901564;GO:0009894;GO:0044248;GO:0044712;GO:1901575;GO:0009889;GO:0009891;GO:0044249;GO:1901576;GO:0010604;GO:0031325;GO:0009893;GO:0031323;GO:0050790;GO:0060255;GO:0080090;GO:0006725;GO:0006793;GO:0044260;GO:0046483;GO:0006139;GO:0044281;GO:1901657;GO:0019637;GO:0043170;GO:1901135;GO:1901360;GO:0007010;GO:1902589;GO:0001775;GO:0006928;GO:0007154;GO:0030029;GO:…	chr11	miR-185/882/3473/4306/4644	3848367	3848373	rs1049388	3848373	C,G,	0.076877
17	ROCK2	14	GO:0006793;GO:0044260;GO:0019538;GO:0043170;GO:0007010;GO:0010638;GO:0031023;GO:0033043;GO:1902589;GO:0007017;GO:0006928;GO:0007049;GO:0007154;GO:0007163;GO:0008219;GO:0022402;GO:0030029;GO:0030030;GO:0034330;GO:0048869;GO:0051301;GO:0090068;GO:0051726;GO:0007165;GO:0030155;GO:0032878;GO:0032886;GO:0032970;GO:0045595;GO:0048522;GO:0051270;GO:1901888;GO:1903391;GO:0031589;GO:0003008;GO:0007275;GO:…	chr2	miR-142-3p	11323276	11323283	rs978906	11323276	A,G,	0.386581
18	S100A8	26	GO:0034641;GO:0051171;GO:0044248;GO:0009889;GO:0044249;GO:1901576;GO:0031323;GO:0050790;GO:0060255;GO:0080090;GO:0006725;GO:0044260;GO:0046483;GO:0006139;GO:0019538;GO:0043170;GO:1901360;GO:0045087;GO:0002523;GO:0030595;GO:0097529;GO:0001558;GO:0030307;GO:0045927;GO:0007010;GO:0033043;GO:0016049;GO:0006928;GO:0007154;GO:0008219;GO:0019725;GO:0010647;GO:0007165;GO:0010646;GO:0010941;GO:0048522;GO:…	chr1	miR-202-3p	153362507	153362514	rs3006488	153362507	A,G,	0.168131
18	S100A8	26	GO:0034641;GO:0051171;GO:0044248;GO:0009889;GO:0044249;GO:1901576;GO:0031323;GO:0050790;GO:0060255;GO:0080090;GO:0006725;GO:0044260;GO:0046483;GO:0006139;GO:0019538;GO:0043170;GO:1901360;GO:0045087;GO:0002523;GO:0030595;GO:0097529;GO:0001558;GO:0030307;GO:0045927;GO:0007010;GO:0033043;GO:0016049;GO:0006928;GO:0007154;GO:0008219;GO:0019725;GO:0010647;GO:0007165;GO:0010646;GO:0010941;GO:0048522;GO:…	chr1	let-7/98/4458/4500	153362507	153362513	rs3006488	153362507	A,G,	0.168131
19	TACC1	16	GO:0007010;GO:1902589;GO:0007017;GO:0007049;GO:0048869;GO:0051301;GO:0032886;GO:0007275;GO:0007420;GO:0021987;GO:0030900;GO:0021537;GO:0021543;GO:0048513;GO:0048731;GO:0061351;GO:0051640;GO:0050794;GO:0006996	chr8	miR-448/448-3p	38707209	38707215	rs57661490	38707214	C,T,	0.0141773
20	ACAA2	4	GO:0044711;GO:1901576;GO:0006082;GO:0044255;GO:0006629;GO:0044281;GO:1901360;GO:1901615;GO:0007005;GO:0010639;GO:0033043;GO:1902589;GO:0007154;GO:0008219;GO:0007165;GO:0010646;GO:0010941;GO:0048523;GO:0060341;GO:0033554;GO:0070887;GO:0023051;GO:1902582;GO:0007006;GO:0009966;GO:0051049;GO:0051129;GO:0001666;GO:0070482;GO:0006810;GO:0051649;GO:0032879;GO:0048519;GO:0048583;GO:0050794;GO:0051128;GO:…	chr18	miR-124/124ab/506	47309879	47309885	rs7233791	47309884	C,G,	0.101637
21	ACHE	3824	GO:0008291;GO:0034641;GO:1901564;GO:0044248;GO:0044712;GO:1901575;GO:0044249;GO:0044711;GO:1901576;GO:0031323;GO:0060255;GO:0006725;GO:0006793;GO:0042133;GO:0044255;GO:0044260;GO:0046483;GO:0006139;GO:0006629;GO:0019538;GO:1900619;GO:0031623;GO:0044281;GO:0019637;GO:0043170;GO:1901360;GO:1901615;GO:0007154;GO:0030030;GO:0032940;GO:0042439;GO:0048869;GO:0050808;GO:0050714;GO:0010648;GO:0010646;GO:…	chr7	miR-125a-5p/125b-5p/351/670/4319	100488405	100488412	rs17228602	100488407	C,T,	0.0081869
22	ADAMTS1	13	GO:0007276;GO:0048609;GO:0019538;GO:0043170;GO:0007154;GO:0008285;GO:0007165;GO:0042127;GO:0048523;GO:0007548;GO:0045137;GO:0048608;GO:0008406;GO:0030728;GO:0042698;GO:0019953;GO:0007275;GO:0003206;GO:0009887;GO:0048646;GO:0061383;GO:0060343;GO:0001822;GO:0003205;GO:0007507;GO:0009653;GO:0048513;GO:0048731;GO:0001542;GO:0022602;GO:0048519;GO:0050794	chr21	miR-503	28209394	28209400	rs12140	28209395	A,G,	0.0557109
22	ADAMTS1	13	GO:0007276;GO:0048609;GO:0019538;GO:0043170;GO:0007154;GO:0008285;GO:0007165;GO:0042127;GO:0048523;GO:0007548;GO:0045137;GO:0048608;GO:0008406;GO:0030728;GO:0042698;GO:0019953;GO:0007275;GO:0003206;GO:0009887;GO:0048646;GO:0061383;GO:0060343;GO:0001822;GO:0003205;GO:0007507;GO:0009653;GO:0048513;GO:0048731;GO:0001542;GO:0022602;GO:0048519;GO:0050794	chr21	miR-15abc/16/16abc/195/322/424/497/1907	28209394	28209400	rs12140	28209395	A,G,	0.0557109
23	ADM	177	GO:0034641;GO:0051171;GO:0051173;GO:1901564;GO:0009889;GO:0009891;GO:0042446;GO:0044249;GO:0044711;GO:1901576;GO:0031325;GO:0009893;GO:0031323;GO:0080090;GO:0034754;GO:0006725;GO:0006793;GO:0042180;GO:0044260;GO:0046483;GO:0006139;GO:0006629;GO:0031623;GO:0044281;GO:0019637;GO:0043170;GO:1901135;GO:1901360;GO:0007154;GO:0008207;GO:0008209;GO:0008219;GO:0019725;GO:0030030;GO:0032940;GO:0048869;GO:…	chr11	miR-181abcd/4262	10328764	10328770	rs4698	10328767	A,G,	0.0157748
24	AGTR2	6	GO:0034641;GO:0046209;GO:0051171;GO:0051173;GO:1901564;GO:0009889;GO:0009891;GO:0044249;GO:1901576;GO:0010604;GO:0031325;GO:0009893;GO:0031323;GO:0050790;GO:0060255;GO:0080090;GO:0006725;GO:0006793;GO:0044260;GO:0046483;GO:0006139;GO:0043170;GO:1901360;GO:1901615;GO:0001558;GO:0030308;GO:0048588;GO:0060419;GO:0045926;GO:0003301;GO:0016049;GO:0006928;GO:0007154;GO:0008219;GO:0019725;GO:0032940;GO:…	chrX	miR-384/384-3p	115305203	115305209	rs17231436	115305206	C,G,	0.023892
25	ALK	91	GO:0034641;GO:0051171;GO:0009889;GO:0044249;GO:1901576;GO:0010604;GO:0031325;GO:0009893;GO:0031323;GO:0050790;GO:0060255;GO:0080090;GO:0006725;GO:0006793;GO:0044260;GO:0046483;GO:0006139;GO:0019538;GO:0023014;GO:0043170;GO:1901360;GO:0007154;GO:0008219;GO:0048869;GO:0010647;GO:0007165;GO:0010646;GO:0010941;GO:0048522;GO:0023051;GO:0023056;GO:0007275;GO:0048468;GO:0048731;GO:0009967;GO:0009966;GO:…	chr2	miR-96/507/1271	29415976	29415982	rs74669215	29415979	A,G,	0.0213658
26	AMFR	22	GO:0044248;GO:1901575;GO:0044260;GO:0019538;GO:0043170;GO:0006928;GO:0007154;GO:0007165;GO:0033554;GO:0070887;GO:0003008;GO:0007568;GO:0007611;GO:0035966;GO:0044708;GO:0010033;GO:0050794;GO:0022607;GO:0043933;GO:0070271	chr16	miR-203	56395496	56395502	rs76021325	56395497	C,T,	0.0601038
27	ANGPT2	36	GO:0007276;GO:0022412;GO:0048609;GO:0006928;GO:0007154;GO:0048869;GO:0007162;GO:0051271;GO:0007165;GO:0030155;GO:0048523;GO:0051270;GO:0070887;GO:0007281;GO:0060135;GO:0007565;GO:0019953;GO:0031589;GO:0007275;GO:0050817;GO:0050878;GO:0090130;GO:0048646;GO:0022603;GO:0048514;GO:0001525;GO:0001568;GO:0001822;GO:0031099;GO:0032835;GO:0072006;GO:0009653;GO:0048468;GO:0048513;GO:0048731;GO:0051093;GO:…	chr8	miR-145	6360283	6360290	rs76020419	6360289	G,T,	0.0145767
28	ANGPTL4	19	GO:0050790;GO:0044255;GO:0006629;GO:0044281;GO:0008219;GO:0048869;GO:0060548;GO:0010941;GO:0048523;GO:0007275;GO:0048646;GO:0022603;GO:0048514;GO:0001525;GO:0001568;GO:0009653;GO:0048731;GO:0051094;GO:2000026;GO:0045766;GO:0001666;GO:0070482;GO:0019222;GO:0048518;GO:0048519;GO:0050793;GO:0050794;GO:0051239;GO:0042592;GO:0044092;GO:0022607;GO:0043933;GO:0070271	chr19	miR-134/3118	8439097	8439104	rs1801507	8439103	C,T,	0.0209665
29	ATP2B2	10	GO:0048609;GO:0034641;GO:1901564;GO:0044248;GO:0044712;GO:1901575;GO:0006725;GO:0006793;GO:0046483;GO:0006139;GO:0044281;GO:1901657;GO:0019637;GO:1901135;GO:1901360;GO:1901615;GO:0007154;GO:0019725;GO:0030030;GO:0032535;GO:0048869;GO:0050808;GO:0055085;GO:0055086;GO:0010646;GO:0007595;GO:0050804;GO:0007267;GO:0023051;GO:0003008;GO:0007275;GO:0032941;GO:0050817;GO:0050878;GO:0009887;GO:0048646;GO:…	chr3	miR-539/539-5p	10365802	10365808	rs3776	10365803	C,G,	0.0317492
29	ATP2B2	10	GO:0048609;GO:0034641;GO:1901564;GO:0044248;GO:0044712;GO:1901575;GO:0006725;GO:0006793;GO:0046483;GO:0006139;GO:0044281;GO:1901657;GO:0019637;GO:1901135;GO:1901360;GO:1901615;GO:0007154;GO:0019725;GO:0030030;GO:0032535;GO:0048869;GO:0050808;GO:0055085;GO:0055086;GO:0010646;GO:0007595;GO:0050804;GO:0007267;GO:0023051;GO:0003008;GO:0007275;GO:0032941;GO:0050817;GO:0050878;GO:0009887;GO:0048646;GO:…	chr3	miR-326/330/330-5p	10368575	10368582	rs35674	10368577	A,C,	0.208466
30	BBC3	38	GO:0050790;GO:0060255;GO:0080090;GO:0019538;GO:0043170;GO:0045926;GO:0007005;GO:0010638;GO:0033043;GO:1902589;GO:0007154;GO:0008219;GO:0019725;GO:0097194;GO:0010647;GO:0010942;GO:0007165;GO:0010646;GO:0010941;GO:0048522;GO:0051282;GO:0060341;GO:0033554;GO:0070887;GO:0023051;GO:0023056;GO:0007275;GO:0008340;GO:0007568;GO:0006811;GO:1902582;GO:0007006;GO:0051205;GO:0072657;GO:1902580;GO:0009967;GO:…	chr19	miR-494	47724109	47724115	rs74710244	47724112	A,G,	0.00519169
31	BMPR1B	16	GO:0007276;GO:0022412;GO:0048609;GO:0034641;GO:0051171;GO:0009889;GO:0044249;GO:1901576;GO:0031323;GO:0060255;GO:0080090;GO:0006725;GO:0006793;GO:0044260;GO:0046483;GO:0006139;GO:0019538;GO:0023014;GO:0043170;GO:1901360;GO:0001547;GO:0006928;GO:0007154;GO:0008219;GO:0030030;GO:0048869;GO:0010647;GO:0045597;GO:0007165;GO:0010646;GO:0010941;GO:0045595;GO:0048522;GO:0007281;GO:0007548;GO:0045137;GO:…	chr4	miR-125a-5p/125b-5p/351/670/4319	96075965	96075972	rs1434536	96075965	A,C,G,T,	0.404153
32	BTG1	9	GO:0034641;GO:0051171;GO:0009889;GO:0044249;GO:1901576;GO:0031323;GO:0060255;GO:0080090;GO:0006725;GO:0044260;GO:0046483;GO:0006139;GO:0043170;GO:1901360;GO:0001558;GO:0030308;GO:0045926;GO:0016049;GO:0006928;GO:0008219;GO:0048869;GO:0010942;GO:0045597;GO:0008285;GO:0010941;GO:0042127;GO:0045595;GO:0048522;GO:0048523;GO:0007275;GO:0048646;GO:0022603;GO:0048514;GO:0001525;GO:0001568;GO:0061061;GO:…	chr12	miR-93/93a/105/106a/291a-3p/294/295/302abcde/372/373/428/519a/520be/520acd-3p/1378/1420ac	92537373	92537380	rs13599	92537377	C,T,	0.095909
33	CAB39	20	GO:0010604;GO:0031325;GO:0009893;GO:0031323;GO:0050790;GO:0060255;GO:0080090;GO:0006793;GO:0044260;GO:0019538;GO:0023014;GO:0043170;GO:0007049;GO:0007154;GO:0022402;GO:0055085;GO:0071804;GO:0034763;GO:0045786;GO:0051726;GO:0007165;GO:0034762;GO:0048522;GO:0048523;GO:0033554;GO:0070887;GO:0071214;GO:0006811;GO:0032410;GO:0043271;GO:0051049;GO:0051051;GO:0006970;GO:0009725;GO:0010243;GO:0071495;GO:…	chr2	miR-203	231684160	231684167	rs114055615	231684167	A,C,	0.00798722
33	CAB39	20	GO:0010604;GO:0031325;GO:0009893;GO:0031323;GO:0050790;GO:0060255;GO:0080090;GO:0006793;GO:0044260;GO:0019538;GO:0023014;GO:0043170;GO:0007049;GO:0007154;GO:0022402;GO:0055085;GO:0071804;GO:0034763;GO:0045786;GO:0051726;GO:0007165;GO:0034762;GO:0048522;GO:0048523;GO:0033554;GO:0070887;GO:0071214;GO:0006811;GO:0032410;GO:0043271;GO:0051049;GO:0051051;GO:0006970;GO:0009725;GO:0010243;GO:0071495;GO:…	chr2	miR-653	231684163	231684169	rs114055615	231684167	A,C,	0.00798722
34	CALD1	13	GO:0006928;GO:0003008	chr7	miR-202-3p	134654635	134654642	rs75037144	134654639	A,C,	0.00758786
34	CALD1	13	GO:0006928;GO:0003008	chr7	miR-202-3p	134654635	134654642	rs2718145	134654638	C,T,	0.0595048
35	CALU	45	GO:0001775;GO:0032940;GO:0050817;GO:0050878;GO:0046903;GO:0009611;GO:0006810;GO:0051649	chr7	miR-335/335-5p	128411422	128411428	rs8597	128411422	C,T,	0.0333466
36	CBLB	4	GO:0009894;GO:0009896;GO:1901575;GO:0010604;GO:0009893;GO:0060255;GO:0080090;GO:0044260;GO:0019538;GO:0043170;GO:0002757;GO:0002249;GO:0002517;GO:0002643;GO:0002645;GO:0002507;GO:0002683;GO:0002684;GO:0002694;GO:0050776;GO:0050854;GO:0002695;GO:0050858;GO:0050778;GO:0046649;GO:0001775;GO:0007154;GO:0008285;GO:0010648;GO:0050866;GO:0007165;GO:0010646;GO:0042127;GO:0048523;GO:0050865;GO:0023051;GO:…	chr3	miR-30abcdef/30abe-5p/384-5p	105377515	105377522	rs1042852	105377515	A,G,	0.227236
37	CCNG2	271	GO:0048285;GO:1902589;GO:0007049;GO:0022402;GO:0051301;GO:0051726;GO:0050794;GO:0006996	chr4	miR-17/17-5p/20ab/20b-5p/93/106ab/427/518a-3p/519d	78087299	78087306	rs4150094	78087306	A,G,	0.0101837
38	CCNJ	923		chr10	miR-29abcd	97820550	97820557	rs11188576	97820550	C,T,	0.0185703
39	CD28	65	GO:0034641;GO:0051171;GO:0051173;GO:0009889;GO:0009891;GO:0044249;GO:1901576;GO:0010604;GO:0031325;GO:0009893;GO:0031323;GO:0060255;GO:0080090;GO:0006725;GO:0044260;GO:0046483;GO:0006139;GO:0019538;GO:0045190;GO:0043170;GO:1901360;GO:0002562;GO:0016445;GO:0002263;GO:0002443;GO:0002697;GO:0002699;GO:0051607;GO:0002757;GO:0002377;GO:0002700;GO:0002200;GO:0048534;GO:0002684;GO:0002694;GO:0050776;GO:…	chr2	miR-145	204602207	204602213	rs5837873	204602212	-,A,	0.175519
40	CD4	636	GO:0009566;GO:0009889;GO:0009891;GO:0044249;GO:1901576;GO:0010605;GO:0010604;GO:0031325;GO:0009892;GO:0009893;GO:0031323;GO:0050790;GO:0060255;GO:0080090;GO:0006793;GO:0044260;GO:0019538;GO:0072376;GO:0043170;GO:0002263;GO:0002443;GO:0002697;GO:0002698;GO:0002699;GO:0006956;GO:0051607;GO:0002757;GO:0048534;GO:0002683;GO:0002684;GO:0002694;GO:0050776;GO:1902105;GO:0050777;GO:0002696;GO:0050778;GO:…	chr12	miR-181abcd/4262	6928569	6928576	rs16932921	6928569	A,T,	0.177202
41	CD46	24	GO:0009566;GO:0010605;GO:0010604;GO:0009892;GO:0009893;GO:0060255;GO:0080090;GO:0019538;GO:0072376;GO:0043170;GO:0002263;GO:0002443;GO:0002697;GO:0002698;GO:0002699;GO:0006956;GO:0048534;GO:0002683;GO:0002684;GO:0002694;GO:0050776;GO:1902105;GO:0050777;GO:0002696;GO:0050778;GO:0002250;GO:0006959;GO:0045087;GO:0002366;GO:0046649;GO:0001775;GO:0007154;GO:0048869;GO:0016032;GO:0008284;GO:0045597;GO:…	chr1	miR-186	207967325	207967331	rs2724390	207967325	A,G,	0.0265575
42	CD69	28	GO:0007154;GO:0007165;GO:0070887;GO:0042493;GO:0050794	chr12	miR-130ac/301ab/301b/301b-3p/454/721/4295/3666	9905690	9905697	rs11052877	9905690	A,G,	0.449818
43	CDC25A	68	GO:0034641;GO:0044249;GO:1901576;GO:0031323;GO:0050790;GO:0060255;GO:0080090;GO:0006725;GO:0006793;GO:0044260;GO:0046483;GO:0006139;GO:0019538;GO:0043170;GO:1901360;GO:0048285;GO:1902589;GO:0007049;GO:0022402;GO:0051301;GO:0051726;GO:0071214;GO:0009314;GO:0019222;GO:0050794;GO:0006996	chr3	miR-196abc	48199877	48199883	rs3731562	48199877	C,T,	0.0207668
43	CDC25A	68	GO:0034641;GO:0044249;GO:1901576;GO:0031323;GO:0050790;GO:0060255;GO:0080090;GO:0006725;GO:0006793;GO:0044260;GO:0046483;GO:0006139;GO:0019538;GO:0043170;GO:1901360;GO:0048285;GO:1902589;GO:0007049;GO:0022402;GO:0051301;GO:0051726;GO:0071214;GO:0009314;GO:0019222;GO:0050794;GO:0006996	chr3	let-7/98/4458/4500	48199876	48199882	rs3731562	48199877	C,T,	0.0207668
44	CDC42SE1	6	GO:0050790;GO:0007154;GO:0048869;GO:0007165;GO:0022604;GO:0022603;GO:0032989;GO:0009653;GO:0006909;GO:0006810;GO:0019222;GO:0050793;GO:0050794;GO:0051128;GO:0008360;GO:0044092	chr1	miR-370	151025589	151025596	rs113707185	151025595	-,C,	0.0235623
45	CDK13	99	GO:0034641;GO:0051171;GO:0009889;GO:0044249;GO:1901576;GO:0031323;GO:0060255;GO:0080090;GO:0006725;GO:0006793;GO:0044260;GO:0046483;GO:0006139;GO:0019538;GO:0043170;GO:1901360;GO:0048534;GO:0033043;GO:0048285;GO:1902589;GO:0007049;GO:0022402;GO:0051301;GO:0016032;GO:0008284;GO:0051726;GO:0042127;GO:0048522;GO:0051302;GO:0007275;GO:0048513;GO:0048731;GO:0044403;GO:0019222;GO:0048518;GO:0050794;GO:…	chr7	miR-653	40134674	40134681	rs17538328	40134678	A,G,	0.0708866
46	CDK14	118	GO:0006793;GO:0044260;GO:0019538;GO:0043170;GO:0007049;GO:0007154;GO:0022402;GO:0051301;GO:0051726;GO:0007165;GO:0010646;GO:0023051;GO:0009966;GO:0048583;GO:0050794	chr7	miR-431	90836637	90836643	rs12538034	90836643	C,T,	0.125
46	CDK14	118	GO:0006793;GO:0044260;GO:0019538;GO:0043170;GO:0007049;GO:0007154;GO:0022402;GO:0051301;GO:0051726;GO:0007165;GO:0010646;GO:0023051;GO:0009966;GO:0048583;GO:0050794	chr7	miR-339b/339-5p/3586-5p	90837212	90837219	rs11771034	90837216	A,G,	0.161142
47	CDKN1A	245	GO:0034641;GO:0051171;GO:0009889;GO:0044249;GO:1901576;GO:0010605;GO:0031324;GO:0010604;GO:0031325;GO:0009892;GO:0009893;GO:0031323;GO:0050790;GO:0060255;GO:0080090;GO:0006725;GO:0006793;GO:0072593;GO:0044260;GO:0046483;GO:0006139;GO:0019538;GO:0043170;GO:1901360;GO:0002684;GO:0002694;GO:0050776;GO:0002696;GO:0045087;GO:0046649;GO:0001558;GO:0030308;GO:0045926;GO:0016049;GO:0001775;GO:0007049;GO:…	chr6	miR-202-3p	36654521	36654527	rs74801436	36654524	C,G,	0.0197684
47	CDKN1A	245	GO:0034641;GO:0051171;GO:0009889;GO:0044249;GO:1901576;GO:0010605;GO:0031324;GO:0010604;GO:0031325;GO:0009892;GO:0009893;GO:0031323;GO:0050790;GO:0060255;GO:0080090;GO:0006725;GO:0006793;GO:0072593;GO:0044260;GO:0046483;GO:0006139;GO:0019538;GO:0043170;GO:1901360;GO:0002684;GO:0002694;GO:0050776;GO:0002696;GO:0045087;GO:0046649;GO:0001558;GO:0030308;GO:0045926;GO:0016049;GO:0001775;GO:0007049;GO:…	chr6	let-7/98/4458/4500	36654520	36654527	rs74801436	36654524	C,G,	0.0197684
48	CDON	39	GO:0034641;GO:0051171;GO:0051173;GO:0009889;GO:0009891;GO:0044249;GO:1901576;GO:0010604;GO:0031325;GO:0009893;GO:0031323;GO:0060255;GO:0080090;GO:0006725;GO:0006793;GO:0044260;GO:0046483;GO:0006139;GO:0019538;GO:0023014;GO:0043170;GO:1901360;GO:0006949;GO:0007154;GO:0048869;GO:0008284;GO:0010647;GO:0045597;GO:0007165;GO:0010646;GO:0042127;GO:0045595;GO:0048522;GO:0023051;GO:0023056;GO:0007275;GO:…	chr11	miR-181abcd/4262	125830691	125830698	rs3737336	125830697	C,T,	0.242412
49	CEP85L	52		chr6	miR-200bc/429/548a	118784015	118784021	rs10457338	118784018	C,T,	0.393371
50	CLDN18	17	GO:0034330;GO:0098609;GO:0022607	chr3	miR-300/381/539-3p	137752424	137752430	rs73867007	137752427	C,T,	0.0485224
50	CLDN18	17	GO:0034330;GO:0098609;GO:0022607	chr3	miR-300/381/539-3p	137752424	137752430	rs59733755	137752425	G,T,	0.0662939
51	CSK	90	GO:0031324;GO:0010604;GO:0031325;GO:0009892;GO:0009893;GO:0031323;GO:0050790;GO:0060255;GO:0080090;GO:0006793;GO:0044260;GO:0019538;GO:0023014;GO:0043170;GO:0002757;GO:0002684;GO:0002694;GO:0050776;GO:0060368;GO:0002696;GO:0050778;GO:0031295;GO:0046649;GO:0001775;GO:0007154;GO:0034330;GO:0048869;GO:0010647;GO:0050867;GO:0008285;GO:0010648;GO:0042997;GO:0007165;GO:0010646;GO:0042127;GO:0048522;GO:…	chr15	miR-290-5p/292-5p/371-5p/293	75095155	75095161	rs2071501	75095157	G,T,	0.172324
51	CSK	90	GO:0031324;GO:0010604;GO:0031325;GO:0009892;GO:0009893;GO:0031323;GO:0050790;GO:0060255;GO:0080090;GO:0006793;GO:0044260;GO:0019538;GO:0023014;GO:0043170;GO:0002757;GO:0002684;GO:0002694;GO:0050776;GO:0060368;GO:0002696;GO:0050778;GO:0031295;GO:0046649;GO:0001775;GO:0007154;GO:0034330;GO:0048869;GO:0010647;GO:0050867;GO:0008285;GO:0010648;GO:0042997;GO:0007165;GO:0010646;GO:0042127;GO:0048522;GO:…	chr15	miR-216a	75095157	75095163	rs2071501	75095157	G,T,	0.172324
52	CSMD1	5		chr8	miR-34ac/34bc-5p/449abc/449c-5p	2795834	2795840	rs583087	2795835	C,T,	0.109026
53	CTSB	102	GO:0048609;GO:0044248;GO:0044712;GO:1901575;GO:0050790;GO:0044260;GO:0019538;GO:0044236;GO:0043170;GO:0002218;GO:0002757;GO:0002684;GO:0050776;GO:0050778;GO:0045087;GO:0007154;GO:0008219;GO:0022411;GO:0043062;GO:0048869;GO:0007165;GO:0010941;GO:0070887;GO:0001893;GO:0046697;GO:0048608;GO:0001890;GO:0060135;GO:0007565;GO:0007275;GO:0009888;GO:0048513;GO:0048731;GO:0031349;GO:0048584;GO:0080134;GO:…	chr8	miR-214/761/3619-5p	11702372	11702378	rs3947	11702375	A,G,	0.117212
53	CTSB	102	GO:0048609;GO:0044248;GO:0044712;GO:1901575;GO:0050790;GO:0044260;GO:0019538;GO:0044236;GO:0043170;GO:0002218;GO:0002757;GO:0002684;GO:0050776;GO:0050778;GO:0045087;GO:0007154;GO:0008219;GO:0022411;GO:0043062;GO:0048869;GO:0007165;GO:0010941;GO:0070887;GO:0001893;GO:0046697;GO:0048608;GO:0001890;GO:0060135;GO:0007565;GO:0007275;GO:0009888;GO:0048513;GO:0048731;GO:0031349;GO:0048584;GO:0080134;GO:…	chr8	miR-339b/339-5p/3586-5p	11702536	11702542	rs8898	11702542	A,G,	0.407548
54	CUX1	13	GO:0034641;GO:0051171;GO:0051172;GO:0051173;GO:0009889;GO:0009890;GO:0009891;GO:0044249;GO:1901576;GO:0010605;GO:0031324;GO:0010604;GO:0031325;GO:0009892;GO:0009893;GO:0031323;GO:0060255;GO:0080090;GO:0006725;GO:0044260;GO:0046483;GO:0006139;GO:0043170;GO:1901360;GO:0030030;GO:0048869;GO:0031346;GO:0045597;GO:0022604;GO:0031344;GO:0045595;GO:0048522;GO:0048523;GO:0007275;GO:0022603;GO:0032989;GO:…	chr7	miR-590-3p	101892981	101892987	rs112770956	101892987	A,G,	0.0177716
55	CYB5R3	6	GO:0044711;GO:1901576;GO:0006082;GO:0005975;GO:0006629;GO:0055114;GO:0044281;GO:0044723;GO:1901360;GO:1901615;GO:0003008	chr22	miR-544/544ab/544-3p	43014847	43014853	rs6002820	43014850	C,T,	0.0195687
56	CYBRD1	8	GO:0055114;GO:0019725;GO:0055085;GO:0010035;GO:0006810;GO:0042592	chr2	miR-23abc/23b-3p	172413585	172413591	rs3770417	172413589	A,G,	0.00638978
57	DCC	59	GO:0034641;GO:0051171;GO:0009889;GO:0044249;GO:1901576;GO:0031325;GO:0009893;GO:0031323;GO:0060255;GO:0080090;GO:0006725;GO:0006793;GO:0044260;GO:0046483;GO:0006139;GO:0023014;GO:0043170;GO:1901360;GO:0001558;GO:0030308;GO:0048588;GO:0045926;GO:0048638;GO:0048640;GO:0060560;GO:0016049;GO:0006928;GO:0007154;GO:0008219;GO:0030030;GO:0032535;GO:0048869;GO:0010647;GO:0010942;GO:0031346;GO:0031345;GO:…	chr18	miR-128/128ab	51061394	51061400	rs16956878	51061399	C,T,	0.364617
58	DLD	55	GO:0007276;GO:0022412;GO:0048609;GO:0034641;GO:1901564;GO:0044248;GO:0044712;GO:1901575;GO:0009889;GO:0044249;GO:0044711;GO:1901576;GO:0031323;GO:0080090;GO:0006790;GO:0006082;GO:0006091;GO:0006725;GO:0006793;GO:0035383;GO:0042180;GO:0044255;GO:0046483;GO:0051186;GO:0006099;GO:0006139;GO:0006520;GO:0006629;GO:0019538;GO:0055114;GO:0044281;GO:1901657;GO:0019637;GO:0043170;GO:1901135;GO:1901360;GO:…	chr7	miR-488	107560558	107560564	rs116055514	107560559	C,T,	0.0169728
59	DOK6	77		chr18	miR-144	67515488	67515495	rs17081723	67515493	A,G,	0.0219649
60	EBF2	12	GO:0034641;GO:0051171;GO:0051173;GO:0009889;GO:0009891;GO:0044249;GO:1901576;GO:0010604;GO:0031325;GO:0009893;GO:0031323;GO:0060255;GO:0080090;GO:0006725;GO:0044260;GO:0046483;GO:0006139;GO:0043170;GO:1901360;GO:0048869;GO:0048522;GO:0007275;GO:0009888;GO:0048513;GO:0048731;GO:0019222;GO:0048518;GO:0050794;GO:0044093;GO:0051098	chr8	miR-138/138ab	25701661	25701667	rs3829011	25701661	C,T,	0.307508
61	EBF3	8	GO:0034641;GO:0051171;GO:0051173;GO:0009889;GO:0009891;GO:0044249;GO:1901576;GO:0010604;GO:0031325;GO:0009893;GO:0031323;GO:0060255;GO:0080090;GO:0006725;GO:0044260;GO:0046483;GO:0006139;GO:0043170;GO:1901360;GO:0048522;GO:0007275;GO:0019222;GO:0048518;GO:0050794	chr10	miR-24/24ab/24-3p	131635691	131635697	rs143792465	131635696	C,T,	0.0203674
62	EFNA1	25	GO:0034641;GO:0051171;GO:0051172;GO:0009889;GO:0009890;GO:0044249;GO:1901576;GO:0010605;GO:0031324;GO:0010604;GO:0031325;GO:0009892;GO:0009893;GO:0031323;GO:0050790;GO:0060255;GO:0080090;GO:0006725;GO:0006793;GO:0044260;GO:0046483;GO:0006139;GO:0019538;GO:0023014;GO:0043170;GO:1901360;GO:0006928;GO:0007154;GO:0030030;GO:0048869;GO:0097061;GO:0010647;GO:0031345;GO:0045596;GO:0007165;GO:0010646;GO:…	chr1	miR-200bc/429/548a	155106695	155106702	rs12904	155106697	A,G,	0.488818
63	EI24	13	GO:0044248;GO:0001558;GO:0030308;GO:0045926;GO:0016049;GO:0007154;GO:0008219;GO:0010647;GO:0007165;GO:0010646;GO:0010941;GO:0048522;GO:0048523;GO:0033554;GO:0023051;GO:0023056;GO:0003008;GO:0009967;GO:0009966;GO:0048584;GO:0042493;GO:0040008;GO:0048518;GO:0048519;GO:0048583;GO:0050794;GO:0051128	chr11	miR-183	125453886	125453892	rs7094	125453890	C,T,	0.0355431
64	EIF4B	4	GO:0034641;GO:0044248;GO:1901575;GO:0009889;GO:0044249;GO:1901576;GO:0031323;GO:0060255;GO:0080090;GO:0006413;GO:0006725;GO:0044260;GO:0046483;GO:0006139;GO:0019538;GO:0043170;GO:1901360;GO:0007154;GO:0007165;GO:0070887;GO:0009725;GO:0010243;GO:0071495;GO:0010033;GO:1901698;GO:1901700;GO:0019222;GO:0050794	chr12	miR-139-5p	53435895	53435901	rs138421074	53435896	C,T,	0.028155
65	EIF4EBP1	80	GO:0009889;GO:0009890;GO:0044249;GO:1901576;GO:0010605;GO:0031324;GO:0009892;GO:0031323;GO:0060255;GO:0080090;GO:0006413;GO:0044260;GO:0019538;GO:0043170;GO:0007049;GO:0007154;GO:0022402;GO:0045787;GO:0051726;GO:0007165;GO:0048522;GO:0048523;GO:0070887;GO:0007275;GO:0030323;GO:0030324;GO:0035295;GO:0048513;GO:0048731;GO:0031333;GO:0043254;GO:0051129;GO:0002931;GO:0009725;GO:0010243;GO:0071495;GO:…	chr8	miR-202-3p	37917635	37917641	rs28624549	37917639	C,T,	0.000998403
66	EMD	21	GO:0006997;GO:0007049;GO:0007154;GO:0022402;GO:0022411;GO:0048869;GO:0008285;GO:0007165;GO:0010646;GO:0042127;GO:0048523;GO:0060341;GO:0070887;GO:0023051;GO:0003008;GO:0007275;GO:0061061;GO:0009888;GO:0048513;GO:0048731;GO:0048144;GO:0017038;GO:1902582;GO:0006998;GO:0030397;GO:0032388;GO:0051222;GO:0032387;GO:0051224;GO:0009966;GO:0032880;GO:0051049;GO:0051050;GO:0051051;GO:0010033;GO:0008104;GO:…	chrX	miR-124/124ab/506	153609615	153609621	rs17426	153609616	C,G,	0.284445
66	EMD	21	GO:0006997;GO:0007049;GO:0007154;GO:0022402;GO:0022411;GO:0048869;GO:0008285;GO:0007165;GO:0010646;GO:0042127;GO:0048523;GO:0060341;GO:0070887;GO:0023051;GO:0003008;GO:0007275;GO:0061061;GO:0009888;GO:0048513;GO:0048731;GO:0048144;GO:0017038;GO:1902582;GO:0006998;GO:0030397;GO:0032388;GO:0051222;GO:0032387;GO:0051224;GO:0009966;GO:0032880;GO:0051049;GO:0051050;GO:0051051;GO:0010033;GO:0008104;GO:…	chrX	miR-124/124ab/506	153609615	153609621	rs17427	153609617	C,T,	0.282854
67	ENPEP	7	GO:0044712;GO:1901575;GO:0060255;GO:0080090;GO:0016486;GO:0044260;GO:0019538;GO:0044236;GO:0043170;GO:0006928;GO:0007154;GO:0007267;GO:0003008;GO:0007275;GO:0007586;GO:0048646;GO:0048514;GO:0001525;GO:0001568;GO:0001822;GO:0032835;GO:0072006;GO:0009653;GO:0048513;GO:0048731;GO:0016477;GO:0048870;GO:0019222;GO:0008217;GO:0010817	chr4	miR-186	111483003	111483009	rs1448816	111483003	C,T,	0.0115815
67	ENPEP	7	GO:0044712;GO:1901575;GO:0060255;GO:0080090;GO:0016486;GO:0044260;GO:0019538;GO:0044236;GO:0043170;GO:0006928;GO:0007154;GO:0007267;GO:0003008;GO:0007275;GO:0007586;GO:0048646;GO:0048514;GO:0001525;GO:0001568;GO:0001822;GO:0032835;GO:0072006;GO:0009653;GO:0048513;GO:0048731;GO:0016477;GO:0048870;GO:0019222;GO:0008217;GO:0010817	chr4	miR-133abc	111483129	111483135	rs1042279	111483133	A,C,	0.0794728
68	EPS15	6	GO:0016050;GO:0007154;GO:0010648;GO:0007165;GO:0010646;GO:0048523;GO:0023051;GO:0023057;GO:1902582;GO:0009968;GO:0009966;GO:0048585;GO:0008104;GO:0006810;GO:0045184;GO:0051649;GO:0048519;GO:0048583;GO:0050794;GO:0006996;GO:0022607;GO:0043933;GO:0061024;GO:0070271	chr1	miR-19ab	51820585	51820591	rs41292517	51820588	A,G,	0.0101837
					miR-130ac/301ab/301b/301b-3p/454/721/4295/3666	51820584	51820590	rs41292517	51820588	A,G,	0.0101837
					miR-148ab-3p/152	51820583	51820589	rs41292517	51820588	A,G,	0.0101837
69	ESR1	4272	GO:0048609;GO:0034641;GO:0046209;GO:0051171;GO:0051173;GO:0009889;GO:0009891;GO:0044249;GO:1901576;GO:0010605;GO:0010604;GO:0031325;GO:0009892;GO:0009893;GO:0031323;GO:0050790;GO:0060255;GO:0080090;GO:0034754;GO:0006725;GO:0044260;GO:0046483;GO:0006139;GO:0006629;GO:0043170;GO:1901360;GO:0001547;GO:0060560;GO:0060736;GO:0051276;GO:0007154;GO:0008209;GO:0008219;GO:0019725;GO:0048869;GO:0008284;GO:…	chr6	miR-300/381/539-3p	152420587	152420593	rs34593157	152420590	C,G,	0.020873
70	ESRRG	26	GO:0034641;GO:0051171;GO:0051173;GO:0009889;GO:0009891;GO:0044249;GO:1901576;GO:0010604;GO:0031325;GO:0009893;GO:0031323;GO:0060255;GO:0080090;GO:0006725;GO:0044260;GO:0046483;GO:0006139;GO:0043170;GO:1901360;GO:0007154;GO:0007165;GO:0048522;GO:0070887;GO:0009725;GO:0071495;GO:0010033;GO:0019222;GO:0048518;GO:0050794	chr1	miR-374ab	216678104	216678110	rs3768024	216678108	C,T,	0.00459265
71	ETV1	31	GO:0034641;GO:0051171;GO:0051173;GO:0009889;GO:0009891;GO:0044249;GO:1901576;GO:0010604;GO:0031325;GO:0009893;GO:0031323;GO:0060255;GO:0080090;GO:0006725;GO:0044260;GO:0046483;GO:0006139;GO:0043170;GO:1901360;GO:0006928;GO:0030030;GO:0048869;GO:0048522;GO:0007275;GO:0032989;GO:0061061;GO:0009653;GO:0048468;GO:0048513;GO:0048731;GO:0006935;GO:0007638;GO:0044708;GO:0009612;GO:0042330;GO:0019222;GO:…	chr7	miR-22/22-3p	13932905	13932911	rs73068138	13932906	A,G,	0.0233626
72	FAIM2	4	GO:0007154;GO:0008219;GO:0048869;GO:0010648;GO:0060548;GO:0007165;GO:0010646;GO:0010941;GO:0048523;GO:0023051;GO:0023057;GO:0007275;GO:0048646;GO:0021575;GO:0021587;GO:0021692;GO:0021696;GO:0021694;GO:0021697;GO:0007420;GO:0021549;GO:0021680;GO:0021681;GO:0021695;GO:0022037;GO:0030902;GO:0009653;GO:0048513;GO:0048731;GO:0009968;GO:0009966;GO:0048585;GO:0002931;GO:0048519;GO:0048583;GO:0050794	chr12	miR-326/330/330-5p	50263143	50263149	rs7132908	50263148	A,G,	0.251997
73	FBXO32	4	GO:0044260;GO:0019538;GO:0043170;GO:0070887;GO:0043502;GO:0044057;GO:0009725;GO:0071495;GO:0014870;GO:0014877;GO:0010033;GO:1901700;GO:0048583;GO:0051239	chr8	miR-377	124510268	124510274	rs2280915	124510274	C,T,	0.127196
74	FBXW7	27	GO:0034641;GO:0051171;GO:0051172;GO:0051173;GO:0009894;GO:0009896;GO:0044248;GO:1901575;GO:0009889;GO:0009890;GO:0009891;GO:0044249;GO:0044711;GO:1901576;GO:0010605;GO:0031324;GO:0045833;GO:0010604;GO:0031325;GO:0009892;GO:0009893;GO:0031323;GO:0050790;GO:0060255;GO:0080090;GO:0006725;GO:0006793;GO:0044255;GO:0044260;GO:0046483;GO:0006139;GO:0006629;GO:0019538;GO:0023014;GO:0043170;GO:1901360;GO:…	chr4	miR-433	153243498	153243505	rs116857193	153243499	C,T,	0.0131789
75	FFAR4	6		chr10	miR-153	95347475	95347482	rs17108973	95347475	C,T,	0.176518
76	FGF1	5	GO:0034641;GO:0051171;GO:0051173;GO:0009889;GO:0009891;GO:0044249;GO:0044711;GO:1901576;GO:0010604;GO:0031325;GO:0045834;GO:0009893;GO:0031323;GO:0060255;GO:0080090;GO:0006725;GO:0044260;GO:0046483;GO:0006139;GO:0006629;GO:0044281;GO:0043170;GO:1901360;GO:1901615;GO:0050776;GO:0045087;GO:0060560;GO:0006928;GO:0007154;GO:0048869;GO:0051301;GO:0008284;GO:0010647;GO:0051272;GO:0051781;GO:0007165;GO:…	chr5	miR-133abc	141974651	141974658	rs17217562	141974653	A,C,	0.0125799
77	FOSB	30	GO:0034641;GO:0051171;GO:0051172;GO:0009889;GO:0009890;GO:0044249;GO:1901576;GO:0010605;GO:0031324;GO:0009892;GO:0031323;GO:0060255;GO:0080090;GO:0006725;GO:0044260;GO:0046483;GO:0006139;GO:0043170;GO:1901360;GO:0048523;GO:0070887;GO:0007565;GO:0009612;GO:0009725;GO:0010243;GO:0071495;GO:0042493;GO:0010033;GO:0010035;GO:1901698;GO:1901700;GO:0019222;GO:0048519;GO:0050794	chr19	miR-224	45976498	45976504	rs28381252	45976504	C,T,	0.0107827
78	FOXL1	5	GO:0034641;GO:0051171;GO:0009889;GO:0044249;GO:1901576;GO:0031323;GO:0060255;GO:0080090;GO:0006725;GO:0044260;GO:0046483;GO:0006139;GO:0019538;GO:0043170;GO:1901135;GO:1901360;GO:0048534;GO:0007154;GO:0007165;GO:0010646;GO:0007267;GO:0023051;GO:0007275;GO:0009887;GO:0061146;GO:0007507;GO:0048565;GO:0009653;GO:0009888;GO:0035295;GO:0048513;GO:0048731;GO:0009966;GO:0019222;GO:0048583;GO:0050794	chr16	miR-485-5p/1698/1703/1962	86615265	86615271	rs4843173	86615269	C,T,	0.033147
79	FRS2	16	GO:0010604;GO:0031325;GO:0009893;GO:0031323;GO:0050790;GO:0060255;GO:0080090;GO:0006793;GO:0044260;GO:0019538;GO:0023014;GO:0043170;GO:0050776;GO:0045087;GO:0007154;GO:0008219;GO:0048869;GO:0010647;GO:0007165;GO:0010646;GO:0010941;GO:0042127;GO:0048522;GO:0070887;GO:0048608;GO:0060512;GO:0060525;GO:0060740;GO:0030850;GO:0007267;GO:0023051;GO:0023056;GO:0001763;GO:0007275;GO:0007389;GO:0051240;GO:…	chr12	miR-300/381/539-3p	69972642	69972648	rs61759448	69972646	A,G,	0.0249601
79	FRS2	16	GO:0010604;GO:0031325;GO:0009893;GO:0031323;GO:0050790;GO:0060255;GO:0080090;GO:0006793;GO:0044260;GO:0019538;GO:0023014;GO:0043170;GO:0050776;GO:0045087;GO:0007154;GO:0008219;GO:0048869;GO:0010647;GO:0007165;GO:0010646;GO:0010941;GO:0042127;GO:0048522;GO:0070887;GO:0048608;GO:0060512;GO:0060525;GO:0060740;GO:0030850;GO:0007267;GO:0023051;GO:0023056;GO:0001763;GO:0007275;GO:0007389;GO:0051240;GO:…	chr12	miR-145	69973204	69973210	rs503881	69973204	A,G,	0.048722
80	FZD3	9	GO:0006928;GO:0007154;GO:0030030;GO:0048869;GO:0007165;GO:0007548;GO:0045137;GO:0048608;GO:0008406;GO:0007275;GO:0022404;GO:0042303;GO:0007164;GO:0009887;GO:0048646;GO:0032989;GO:0036342;GO:0035239;GO:0048598;GO:0048729;GO:0035148;GO:0001942;GO:0009790;GO:0007420;GO:0007423;GO:0021915;GO:0022037;GO:0030901;GO:0030902;GO:0048568;GO:0048839;GO:0048857;GO:0009653;GO:0009888;GO:0021548;GO:0035295;GO:…	chr8	miR-186	28425702	28425708	rs10099721	28425703	C,T,	0.0109824
80	FZD3	9	GO:0006928;GO:0007154;GO:0030030;GO:0048869;GO:0007165;GO:0007548;GO:0045137;GO:0048608;GO:0008406;GO:0007275;GO:0022404;GO:0042303;GO:0007164;GO:0009887;GO:0048646;GO:0032989;GO:0036342;GO:0035239;GO:0048598;GO:0048729;GO:0035148;GO:0001942;GO:0009790;GO:0007420;GO:0007423;GO:0021915;GO:0022037;GO:0030901;GO:0030902;GO:0048568;GO:0048839;GO:0048857;GO:0009653;GO:0009888;GO:0021548;GO:0035295;GO:…	chr8	miR-33a-3p/365/365-3p	28431463	28431469	rs78448577	28431466	A,G,	0.0219649
81	FZD4	7	GO:0022412;GO:0048609;GO:0034641;GO:0051171;GO:0051173;GO:0009889;GO:0009891;GO:0044249;GO:1901576;GO:0010604;GO:0031325;GO:0009893;GO:0031323;GO:0050790;GO:0060255;GO:0080090;GO:0006725;GO:0006793;GO:0044260;GO:0046483;GO:0006139;GO:0019538;GO:0023014;GO:0043170;GO:1901360;GO:0007154;GO:0032940;GO:0048869;GO:0010647;GO:0007162;GO:0007165;GO:0010646;GO:0030155;GO:0048522;GO:0048523;GO:0080135;GO:…	chr11	miR-31	86659642	86659648	rs115557428	86659642	A,G,	0.0091853
82	FZD5	7	GO:0034641;GO:0051171;GO:0051173;GO:0009889;GO:0009891;GO:0044249;GO:1901576;GO:0010604;GO:0031325;GO:0009893;GO:0031323;GO:0050790;GO:0060255;GO:0080090;GO:0006725;GO:0006793;GO:0044260;GO:0046483;GO:0006139;GO:0019538;GO:0023014;GO:0043170;GO:1901360;GO:0048534;GO:0046649;GO:0001775;GO:0007154;GO:0008219;GO:0030030;GO:0034330;GO:0048869;GO:0010647;GO:0008285;GO:0007165;GO:0010646;GO:0042127;GO:…	chr2	miR-24/24ab/24-3p	208627839	208627846	rs77911328	208627843	C,T,	0.0107827
83	GAB2	26	GO:0002263;GO:0002443;GO:0002697;GO:0002699;GO:0043299;GO:0048534;GO:0002684;GO:0002694;GO:0050776;GO:0002696;GO:0045087;GO:0002274;GO:0002366;GO:0001775;GO:0006928;GO:0007154;GO:0032940;GO:0048869;GO:0008284;GO:0045921;GO:0050867;GO:0007165;GO:0042127;GO:0048522;GO:0050865;GO:0060341;GO:0060627;GO:0007275;GO:0048513;GO:0048731;GO:0016477;GO:0046903;GO:1902582;GO:0032388;GO:0051047;GO:0051049;GO:…	chr11	miR-485-5p/1698/1703/1962	77930029	77930035	rs115588181	77930033	A,G,	0.014377
83	GAB2	26	GO:0002263;GO:0002443;GO:0002697;GO:0002699;GO:0043299;GO:0048534;GO:0002684;GO:0002694;GO:0050776;GO:0002696;GO:0045087;GO:0002274;GO:0002366;GO:0001775;GO:0006928;GO:0007154;GO:0032940;GO:0048869;GO:0008284;GO:0045921;GO:0050867;GO:0007165;GO:0042127;GO:0048522;GO:0050865;GO:0060341;GO:0060627;GO:0007275;GO:0048513;GO:0048731;GO:0016477;GO:0046903;GO:1902582;GO:0032388;GO:0051047;GO:0051049;GO:…	chr11	miR-485-5p/1698/1703/1962	77930029	77930035	rs115149733	77930034	C,T,	0.014377
83	GAB2	26	GO:0002263;GO:0002443;GO:0002697;GO:0002699;GO:0043299;GO:0048534;GO:0002684;GO:0002694;GO:0050776;GO:0002696;GO:0045087;GO:0002274;GO:0002366;GO:0001775;GO:0006928;GO:0007154;GO:0032940;GO:0048869;GO:0008284;GO:0045921;GO:0050867;GO:0007165;GO:0042127;GO:0048522;GO:0050865;GO:0060341;GO:0060627;GO:0007275;GO:0048513;GO:0048731;GO:0016477;GO:0046903;GO:1902582;GO:0032388;GO:0051047;GO:0051049;GO:…	chr11	miR-205/205ab	77929621	77929628	rs59326135	77929621	G,T,	0.0179712
84	GATA4	23	GO:0007276;GO:0048609;GO:0034641;GO:0051171;GO:0051173;GO:0009894;GO:0009895;GO:0044248;GO:0009889;GO:0009891;GO:0044249;GO:1901576;GO:0031324;GO:0010604;GO:0031325;GO:0009892;GO:0009893;GO:0031323;GO:0060255;GO:0080090;GO:0006725;GO:0044260;GO:0046483;GO:0006139;GO:0043170;GO:1901360;GO:0048588;GO:0046620;GO:0060419;GO:0048638;GO:0003301;GO:0055021;GO:0060038;GO:0016049;GO:0006928;GO:0007154;GO:…	chr8	miR-221/222/222ab/1928	11617338	11617344	rs1062270	11617339	A,G,	0.0227636
85	GDF11	156	GO:0048869;GO:0008285;GO:0045596;GO:0042127;GO:0045595;GO:0048523;GO:0007275;GO:0007389;GO:0009887;GO:0001822;GO:0007423;GO:0021700;GO:0031016;GO:0009653;GO:0009888;GO:0021510;GO:0035295;GO:0048468;GO:0048513;GO:0048731;GO:0060021;GO:0051093;GO:0048519;GO:0050793;GO:0050794	chr12	miR-190/190ab	56146353	56146360	rs75906894	56146355	A,G,	0.091254
86	GGPS1	35	GO:0044249;GO:0044711;GO:1901576;GO:0006793;GO:0044255;GO:0006629;GO:0044281;GO:0019637;GO:1901360;GO:1901615	chr1	miR-124/124ab/506	235507382	235507389	rs148006750	235507384	-,G,	0.0125799
87	GLS	26	GO:0034641;GO:1901564;GO:0044248;GO:0044712;GO:1901575;GO:0044249;GO:0044711;GO:1901576;GO:0006082;GO:0006520;GO:0044281;GO:0007154;GO:0032940;GO:0001505;GO:0007267;GO:0003008;GO:0007585;GO:0046903;GO:0006811;GO:0006836;GO:0015849;GO:0043576;GO:0044057;GO:0007631;GO:0051705;GO:0006810;GO:0051649;GO:0001967;GO:0051239;GO:0022607;GO:0043933;GO:0070271	chr2	miR-9/9ab	191828682	191828688	rs10437	191828686	C,T,	0.15635
88	GNB5	35	GO:0034641;GO:1901564;GO:0044248;GO:0044712;GO:1901575;GO:0006725;GO:0006793;GO:0046483;GO:0006139;GO:0044281;GO:1901657;GO:0019637;GO:1901135;GO:1901360;GO:0007154;GO:0055085;GO:0055086;GO:0007165;GO:0010646;GO:0034762;GO:0071214;GO:0023051;GO:0006811;GO:0032410;GO:0009966;GO:0051049;GO:0051051;GO:0032101;GO:0009581;GO:0009314;GO:0009582;GO:0006810;GO:0032879;GO:0048519;GO:0048583;GO:0050794;GO:…	chr15	miR-128/128ab	52414550	52414557	rs79339279	52414552	C,G,	0.0213658
89	GP5	19	GO:0019538;GO:0072376;GO:0043170;GO:0001775;GO:0050866;GO:0048523;GO:0050865;GO:0031589;GO:0050817;GO:0050878;GO:0051241;GO:0050819;GO:1900047;GO:0032101;GO:0080134;GO:0050818;GO:1900046;GO:0009611;GO:0007597;GO:0072378;GO:0048519;GO:0048583;GO:0050794;GO:0051239	chr3	miR-539/539-5p	194115646	194115652	rs56144534	194115646	A,C,	0.0984425
90	GPBP1	25	GO:0034641;GO:0051171;GO:0051173;GO:0009889;GO:0009891;GO:0044249;GO:1901576;GO:0010604;GO:0031325;GO:0009893;GO:0031323;GO:0060255;GO:0080090;GO:0006725;GO:0044260;GO:0046483;GO:0006139;GO:0043170;GO:1901360;GO:0048522;GO:0019222;GO:0048518;GO:0050794	chr5	miR-22/22-3p	56558949	56558955	rs17735275	56558949	A,G,	0.0125799
91	GPR85	25	GO:0007154;GO:0007165;GO:0050794	chr7	miR-25/32/92abc/363/363-3p/367	112723519	112723525	rs870266	112723521	A,T,	0.0529153
92	GPT2	33	GO:0007276;GO:0022412;GO:0048609;GO:0034641;GO:1901564;GO:0044248;GO:0044712;GO:1901575;GO:0044249;GO:0044711;GO:1901576;GO:0006082;GO:0006520;GO:0044281;GO:0006928;GO:0007154;GO:0048869;GO:0007162;GO:0051271;GO:0007165;GO:0030155;GO:0048523;GO:0051270;GO:0070887;GO:0007281;GO:0060135;GO:0007565;GO:0019953;GO:0031589;GO:0007275;GO:0050817;GO:0050878;GO:0090130;GO:0048646;GO:0022603;GO:0048514;GO:…	chr16	miR-149	46963534	46963540	rs114397273	46963534	A,G,	0.0111821
93	HBEGF	41	GO:0009889;GO:0009890;GO:0044249;GO:1901576;GO:0010605;GO:0031324;GO:0009892;GO:0031323;GO:0060255;GO:0080090;GO:0044260;GO:0019538;GO:0043170;GO:1901135;GO:0050776;GO:0045087;GO:0001558;GO:0030307;GO:0045927;GO:0016049;GO:0006928;GO:0007154;GO:0008284;GO:0010647;GO:0051272;GO:0007165;GO:0010646;GO:0042127;GO:0048522;GO:0048523;GO:0051270;GO:0070887;GO:0023051;GO:0023056;GO:0003008;GO:0007275;GO:…	chr5	miR-96/507/1271	139713682	139713689	rs4150238	139713682	A,G,	0.0537141
94	HIC1	99	GO:0034641;GO:0051171;GO:0051172;GO:0009889;GO:0009890;GO:0044249;GO:1901576;GO:0010605;GO:0031324;GO:0009892;GO:0031323;GO:0060255;GO:0080090;GO:0006725;GO:0044260;GO:0046483;GO:0006139;GO:0043170;GO:1901360;GO:0007154;GO:0008219;GO:0010647;GO:2001022;GO:0010648;GO:0007165;GO:0010646;GO:0048522;GO:0048523;GO:0080135;GO:0033554;GO:0023051;GO:0023056;GO:0023057;GO:0007275;GO:0009967;GO:0009968;GO:…	chr17	miR-328a/328b-3p	1962677	1962684	rs3215740	1962683	-,T,	0.0367412
95	HIC2	97	GO:0034641;GO:0051171;GO:0051172;GO:0009889;GO:0009890;GO:0044249;GO:1901576;GO:0010605;GO:0031324;GO:0009892;GO:0031323;GO:0060255;GO:0080090;GO:0006725;GO:0044260;GO:0046483;GO:0006139;GO:0043170;GO:1901360;GO:0048523;GO:0019222;GO:0048519;GO:0050794	chr22	miR-202-3p	21805187	21805193	rs117371082	21805191	C,T,	0.0151757
95	HIC2	97	GO:0034641;GO:0051171;GO:0051172;GO:0009889;GO:0009890;GO:0044249;GO:1901576;GO:0010605;GO:0031324;GO:0009892;GO:0031323;GO:0060255;GO:0080090;GO:0006725;GO:0044260;GO:0046483;GO:0006139;GO:0043170;GO:1901360;GO:0048523;GO:0019222;GO:0048519;GO:0050794	chr22	let-7/98/4458/4500	21805186	21805193	rs117371082	21805191	C,T,	0.0151757
95	HIC2	97	GO:0034641;GO:0051171;GO:0051172;GO:0009889;GO:0009890;GO:0044249;GO:1901576;GO:0010605;GO:0031324;GO:0009892;GO:0031323;GO:0060255;GO:0080090;GO:0006725;GO:0044260;GO:0046483;GO:0006139;GO:0043170;GO:1901360;GO:0048523;GO:0019222;GO:0048519;GO:0050794	chr22	miR-539/539-5p	21804419	21804426	rs73877619	21804425	C,T,	0.0163738
96	HK1	34	GO:0044712;GO:1901575;GO:0006082;GO:0006091;GO:0006793;GO:0044262;GO:0005975;GO:0044281;GO:0044723;GO:0019637;GO:1901135;GO:0006096;GO:0008219;GO:0019725;GO:0055085;GO:0008643;GO:0006810;GO:0042592	chr10	miR-377	71161281	71161288	rs12216	71161281	C,T,	0.0764776
97	HLA-DQA1	4	GO:0002757;GO:0002684;GO:0002694;GO:0050776;GO:0002696;GO:0050778;GO:0045087;GO:0002504;GO:0019884;GO:0048002;GO:0031295;GO:0046649;GO:0001775;GO:0007154;GO:0050867;GO:0007165;GO:0048522;GO:0050865;GO:0070887;GO:0048584;GO:0006952;GO:0010033;GO:0002682;GO:0048518;GO:0048583;GO:0050794	chr6	miR-494	32611128	32611135	rs9272953	32611128	A,C,G,	0.499711
97	HLA-DQA1	4	GO:0002757;GO:0002684;GO:0002694;GO:0050776;GO:0002696;GO:0050778;GO:0045087;GO:0002504;GO:0019884;GO:0048002;GO:0031295;GO:0046649;GO:0001775;GO:0007154;GO:0050867;GO:0007165;GO:0048522;GO:0050865;GO:0070887;GO:0048584;GO:0006952;GO:0010033;GO:0002682;GO:0048518;GO:0048583;GO:0050794	chr6	miR-494	32611128	32611135	rs9272954	32611135	A,C,	0.311179
97	HLA-DQA1	4	GO:0002757;GO:0002684;GO:0002694;GO:0050776;GO:0002696;GO:0050778;GO:0045087;GO:0002504;GO:0019884;GO:0048002;GO:0031295;GO:0046649;GO:0001775;GO:0007154;GO:0050867;GO:0007165;GO:0048522;GO:0050865;GO:0070887;GO:0048584;GO:0006952;GO:0010033;GO:0002682;GO:0048518;GO:0048583;GO:0050794	chr6	miR-137/137ab	32611036	32611043	rs9272937	32611040	A,C,	0.455
98	HLA-DQB1	6	GO:0002443;GO:0002757;GO:0002377;GO:0002684;GO:0002694;GO:0050776;GO:0002696;GO:0050778;GO:0002250;GO:0006959;GO:0045087;GO:0002504;GO:0019884;GO:0048002;GO:0031295;GO:0046649;GO:0001775;GO:0007154;GO:0050867;GO:0007165;GO:0048522;GO:0050865;GO:0070887;GO:0048584;GO:0006952;GO:0010033;GO:0002682;GO:0048518;GO:0048583;GO:0050794	chr6	miR-148ab-3p/152	32627816	32627823	rs115749644	32627818	A,C,	0.128594
99	HOXA5	24	GO:0034641;GO:0051171;GO:0051173;GO:0009889;GO:0009891;GO:0044249;GO:1901576;GO:0010604;GO:0031325;GO:0009893;GO:0031323;GO:0060255;GO:0080090;GO:0006725;GO:0044260;GO:0046483;GO:0006139;GO:0043170;GO:1901360;GO:0034101;GO:0048534;GO:0045637;GO:0006928;GO:0007154;GO:0008219;GO:0048869;GO:0010942;GO:0045597;GO:0045596;GO:0010941;GO:0042127;GO:0045595;GO:0048522;GO:0048523;GO:0007267;GO:0001763;GO:…	chr7	miR-130ac/301ab/301b/301b-3p/454/721/4295/3666	27181091	27181097	rs78899540	27181092	A,C,	0.0249601
100	HPSE	66	GO:1901564;GO:0044248;GO:0044712;GO:1901575;GO:0006790;GO:0006082;GO:0044260;GO:0005975;GO:0019538;GO:0044281;GO:0043170;GO:1901135;GO:0007154;GO:0008284;GO:0010647;GO:0007165;GO:0010646;GO:0042127;GO:0048522;GO:0031589;GO:0023051;GO:0023056;GO:0001816;GO:0007275;GO:0022404;GO:0042303;GO:0050817;GO:0050878;GO:0051240;GO:0048646;GO:0048514;GO:0001525;GO:0001568;GO:0001942;GO:0009653;GO:0009888;GO:…	chr4	miR-340-5p	84213619	84213625	rs4693602	84213619	A,G,	0.264976
101	HPSE2	19	GO:1901564;GO:1901575;GO:0005975;GO:0044281;GO:0043170;GO:1901135	chr10	miR-214/761/3619-5p	100219175	100219181	rs60830323	100219181	G,T,	0.0111821
101	HPSE2	19	GO:1901564;GO:1901575;GO:0005975;GO:0044281;GO:0043170;GO:1901135	chr10	miR-214/761/3619-5p	100219257	100219263	rs35712968	100219262	G,T,	0.0375399
102	HSBP1	70	GO:0034641;GO:0051171;GO:0051172;GO:0009889;GO:0009890;GO:0044249;GO:1901576;GO:0010605;GO:0031324;GO:0009892;GO:0031323;GO:0060255;GO:0080090;GO:0006725;GO:0044260;GO:0046483;GO:0006139;GO:0043170;GO:1901360;GO:0048523;GO:0003008;GO:0019222;GO:0048519;GO:0050794	chr16	miR-374ab	83845124	83845131	rs9633	83845125	A,T,	0.0582
103	IER5	28		chr1	miR-200bc/429/548a	181059891	181059897	rs41268464	181059893	A,G,	0.0623003
104	IFNA21	18	GO:0009889;GO:1901576;GO:0010604;GO:0031325;GO:0009893;GO:0031323;GO:0060255;GO:0080090;GO:0006793;GO:0044260;GO:0019538;GO:0043170;GO:0002263;GO:0051607;GO:0048534;GO:0050776;GO:0002250;GO:0006959;GO:0045087;GO:0002366;GO:0046649;GO:0001775;GO:0007154;GO:0048869;GO:0007165;GO:0010646;GO:0048522;GO:0070887;GO:0023051;GO:0007275;GO:0050817;GO:0050878;GO:0048513;GO:0048731;GO:0070661;GO:0009966;GO:…	chr9	miR-186	21165654	21165661	rs34451175	21165658	C,T,	0.0107827
105	IGF1	985	GO:0034641;GO:0051171;GO:0051173;GO:1901564;GO:0009894;GO:0009896;GO:0044248;GO:0044712;GO:1901575;GO:0009889;GO:0009891;GO:0044249;GO:0044711;GO:1901576;GO:0031324;GO:0010604;GO:0031325;GO:0045913;GO:0009892;GO:0009893;GO:0031323;GO:0060255;GO:0080090;GO:0006790;GO:0006082;GO:0006091;GO:0006725;GO:0006793;GO:0044260;GO:0044262;GO:0046483;GO:0005975;GO:0006139;GO:0019538;GO:0055114;GO:0023014;GO:…	chr12	miR-1ab/206/613	102796126	102796133	rs5031032	102796132	+,-,	0.028779
106	IK	4	GO:0007154;GO:0007267	chr5	miR-590-3p	140042046	140042052	rs73271563	140042048	A,C,	0.0261581
107	IL15	29	GO:1901564;GO:0010604;GO:0031325;GO:0009893;GO:0031323;GO:0060255;GO:0080090;GO:0006793;GO:0044260;GO:0019538;GO:0043170;GO:1901135;GO:0002697;GO:0051607;GO:0048534;GO:0002684;GO:0002694;GO:0050776;GO:1902105;GO:0002696;GO:0050778;GO:0045062;GO:0046649;GO:0001775;GO:0007154;GO:0048869;GO:0008284;GO:0010647;GO:0045597;GO:0050867;GO:0008285;GO:0007165;GO:0010646;GO:0042127;GO:0045595;GO:0048522;GO:…	chr4	miR-203	142654079	142654086	rs10519613	142654084	A,C,	0.173922
108	IL6ST	11	GO:0010604;GO:0031325;GO:0009893;GO:0031323;GO:0060255;GO:0080090;GO:0006091;GO:0006793;GO:0044260;GO:0044262;GO:0005975;GO:0019538;GO:0055114;GO:0044723;GO:0043170;GO:0002684;GO:0002694;GO:0050776;GO:0002696;GO:0050778;GO:0002250;GO:0046649;GO:0001775;GO:0007154;GO:0008219;GO:0015980;GO:0048869;GO:0016032;GO:0008284;GO:0010647;GO:0045597;GO:0050867;GO:0010648;GO:0060548;GO:0007165;GO:0010646;GO:…	chr5	miR-204/204b/211	55232867	55232873	rs6888985	55232869	C,T,	0.0161741
109	INSIG1	174	GO:0034641;GO:0051171;GO:0051173;GO:0009889;GO:0009890;GO:0009891;GO:0044249;GO:0044711;GO:1901576;GO:0031324;GO:0045833;GO:0010604;GO:0031325;GO:0009892;GO:0009893;GO:0031323;GO:0060255;GO:0080090;GO:0006082;GO:0006725;GO:0042180;GO:0044255;GO:0044260;GO:0046483;GO:0006139;GO:0006629;GO:0044281;GO:0043170;GO:1901360;GO:1901615;GO:0016050;GO:0033043;GO:1902589;GO:0007154;GO:0048869;GO:0045596;GO:…	chr7	miR-496	155101210	155101216	rs116588587	155101215	A,G,	0.00838658
110	INSIG2	142	GO:0034641;GO:0051171;GO:0051173;GO:0009889;GO:0009890;GO:0009891;GO:0044249;GO:0044711;GO:1901576;GO:0031324;GO:0045833;GO:0010604;GO:0031325;GO:0009892;GO:0009893;GO:0031323;GO:0060255;GO:0080090;GO:0006082;GO:0006725;GO:0042180;GO:0044255;GO:0044260;GO:0046483;GO:0006139;GO:0006629;GO:0044281;GO:0043170;GO:1901360;GO:1901615;GO:0007154;GO:0007165;GO:0048522;GO:0048523;GO:0033554;GO:0007275;GO:…	chr2	miR-217	118865995	118866001	rs138198712	118866000	C,G,	0.0191693
111	ITGB8	59	GO:1901564;GO:0010605;GO:0010604;GO:0009892;GO:0009893;GO:0060255;GO:0044255;GO:0006629;GO:0043170;GO:1901135;GO:0007154;GO:0043062;GO:0007165;GO:0048608;GO:0060674;GO:0001890;GO:0007275;GO:0001568;GO:0009888;GO:0048513;GO:0048731;GO:0019222;GO:0048518;GO:0048519;GO:0050794	chr7	miR-19ab	20454807	20454814	rs1045957	20454814	A,T,	0.239217
111	ITGB8	59	GO:1901564;GO:0010605;GO:0010604;GO:0009892;GO:0009893;GO:0060255;GO:0044255;GO:0006629;GO:0043170;GO:1901135;GO:0007154;GO:0043062;GO:0007165;GO:0048608;GO:0060674;GO:0001890;GO:0007275;GO:0001568;GO:0009888;GO:0048513;GO:0048731;GO:0019222;GO:0048518;GO:0048519;GO:0050794	chr7	miR-455-5p	20454810	20454816	rs1045957	20454814	A,T,	0.239217
112	IYD	31	GO:0034641;GO:1901564;GO:0042403;GO:0006082;GO:0006725;GO:0006520;GO:0055114;GO:0044281;GO:1901360;GO:1901615;GO:0010817	chr6	miR-382	150722144	150722151	rs11962989	150722144	A,G,	0.0205671
113	JKAMP	20	GO:0044248;GO:1901575;GO:0044260;GO:0019538;GO:0043170;GO:0035966;GO:0010033	chr14	miR-410/344de/344b-1-3p	59971331	59971337	rs113062316	59971334	C,T,	0.0211661
114	KLK10	30	GO:0019538;GO:0043170;GO:0007049	chr19	miR-214/761/3619-5p	51517726	51517732	rs9524	51517731	A,C,G,T,	0.373203
115	KPNA1	4	GO:0034641;GO:0051171;GO:0044248;GO:1901575;GO:0031323;GO:0060255;GO:0080090;GO:0006725;GO:0044260;GO:0046483;GO:0006139;GO:0043170;GO:1901360;GO:0007154;GO:0008219;GO:0022411;GO:0097194;GO:0016032;GO:0007165;GO:0060341;GO:0070887;GO:0017038;GO:1902582;GO:0032388;GO:0051222;GO:0032880;GO:0051049;GO:0051050;GO:0010033;GO:0008104;GO:0070727;GO:0006810;GO:0045184;GO:0051649;GO:0044403;GO:0046794;GO:…	chr3	miR-148ab-3p/152	122143701	122143707	rs114211730	122143702	C,T,	0.0219649
116	KSR2	8	GO:0006793;GO:0044260;GO:0019538;GO:0043170;GO:0007154;GO:0007165;GO:0050794	chr12	miR-24/24ab/24-3p	117890946	117890953	rs816284	117890947	A,G,	0.053315
117	LCN2	57	GO:0045087;GO:0008219;GO:0006811;GO:1901678;GO:0006952;GO:0006810;GO:0051649;GO:0042592	chr9	miR-138/138ab	130915614	130915620	rs12260	130915615	A,G,	0.0183706
118	LCOR	23	GO:0034641;GO:0051171;GO:0051172;GO:0009889;GO:0009890;GO:0044249;GO:1901576;GO:0010605;GO:0031324;GO:0009892;GO:0031323;GO:0060255;GO:0080090;GO:0006725;GO:0044260;GO:0046483;GO:0006139;GO:0043170;GO:1901360;GO:0048523;GO:0019222;GO:0048519;GO:0050794	chr10	miR-96/507/1271	98715692	98715698	rs145617106	98715698	A,T,	0.00539137
119	LDB1	51	GO:0034641;GO:0051171;GO:0051172;GO:0051173;GO:0009889;GO:0009890;GO:0009891;GO:0044249;GO:1901576;GO:0010605;GO:0031324;GO:0010604;GO:0031325;GO:0009892;GO:0009893;GO:0031323;GO:0060255;GO:0080090;GO:0006725;GO:0044260;GO:0046483;GO:0006139;GO:0019538;GO:0016570;GO:0043170;GO:1901360;GO:0034101;GO:0048534;GO:0045637;GO:0051276;GO:1902589;GO:0007154;GO:0048869;GO:0045785;GO:0045596;GO:0007165;GO:…	chr10	miR-145	103867713	103867719	rs117578835	103867719	C,T,	0.00698882
120	LECT1	20	GO:0044260;GO:0019538;GO:0043170;GO:1901135;GO:0007154;GO:0048869;GO:0008285;GO:0010648;GO:0090288;GO:0007165;GO:0010646;GO:0042127;GO:0048523;GO:0090287;GO:0070887;GO:0023051;GO:0023057;GO:0007275;GO:0048646;GO:0022603;GO:0032989;GO:0048514;GO:0001525;GO:0001568;GO:0009653;GO:0009888;GO:0048468;GO:0048513;GO:0048731;GO:0051093;GO:2000026;GO:0016525;GO:0050673;GO:0009968;GO:0009966;GO:0048585;GO:…	chr13	miR-9/9ab	53277671	53277678	rs17541412	53277672	G,T,	0.0371406
121	LUZP2	55		chr11	miR-154/872	25100381	25100387	rs11028409	25100385	C,T,	0.0684904
122	MAP1LC3B	18	GO:0044248	chr16	miR-204/204b/211	87436758	87436764	rs2873702	87436760	A,G,	0.056291
122	MAP1LC3B	18	GO:0044248	chr16	miR-204/204b/211	87436758	87436764	rs1054528	87436764	A,G,	0.33636
123	MAP3K13	155	GO:0034641;GO:0051171;GO:0009889;GO:0044249;GO:1901576;GO:0010604;GO:0031325;GO:0009893;GO:0031323;GO:0050790;GO:0060255;GO:0080090;GO:0006725;GO:0006793;GO:0044260;GO:0046483;GO:0006139;GO:0019538;GO:0023014;GO:0043170;GO:1901360;GO:0007154;GO:0007165;GO:0010646;GO:0048522;GO:0033554;GO:0023051;GO:0009966;GO:0019222;GO:0048518;GO:0048583;GO:0050794;GO:0044093;GO:0051090	chr3	miR-124/124ab/506	185202093	185202099	rs2293207	185202096	C,G,	0.0175719
124	MAP4K3	1271	GO:0050790;GO:0006793;GO:0044260;GO:0019538;GO:0023014;GO:0043170;GO:0007154;GO:0007165;GO:0033554;GO:0009314;GO:0010033;GO:0019222;GO:0050794	chr2	miR-19ab	39477170	39477177	rs6544214	39477170	C,T,	0.277356
125	MBP	41	GO:0007154;GO:0007272;GO:0030030;GO:0048869;GO:0031345;GO:0045596;GO:0022604;GO:0031344;GO:0045595;GO:0048523;GO:0007267;GO:0035637;GO:0003008;GO:0007275;GO:0022603;GO:0032989;GO:0007420;GO:0021536;GO:0030900;GO:0048857;GO:0009653;GO:0021539;GO:0021762;GO:0048468;GO:0048513;GO:0048731;GO:0051093;GO:2000026;GO:0051129;GO:0009636;GO:0048519;GO:0050793;GO:0050794;GO:0051128;GO:0051239;GO:0042391;GO:…	chr18	miR-132/212/212-3p	74691945	74691951	rs1048871	74691951	A,G,	0.0219649
126	MCFD2	5	GO:0044249;GO:1901576;GO:0044260;GO:0005975;GO:0019538;GO:0044723;GO:0043170;GO:1901135;GO:0006486;GO:0008104;GO:0006810;GO:0045184	chr2	miR-200bc/429/548a	47129927	47129933	rs17035884	47129927	C,G,	0.0926518
127	MED28	8	GO:0034641;GO:0051171;GO:0009889;GO:0044249;GO:1901576;GO:0031323;GO:0060255;GO:0080090;GO:0006725;GO:0044260;GO:0046483;GO:0006139;GO:0043170;GO:1901360;GO:0048869;GO:0045596;GO:0045595;GO:0048523;GO:0019827;GO:0061061;GO:0048468;GO:0051093;GO:0019222;GO:0048519;GO:0050793;GO:0050794	chr4	let-7/98/4458/4500	17625895	17625902	rs7684560	17625895	C,T,	0.043131
128	MGLL	10	GO:0044248;GO:0044712;GO:1901575;GO:0044249;GO:0044711;GO:1901576;GO:0006082;GO:0006793;GO:0044255;GO:0006629;GO:0044281;GO:1901568;GO:0019637;GO:0001775;GO:0007154;GO:0010648;GO:0007165;GO:0010646;GO:0048523;GO:0050804;GO:0050805;GO:0007267;GO:0023051;GO:0023057;GO:0003008;GO:0050817;GO:0050878;GO:0009966;GO:0032101;GO:0080134;GO:0044057;GO:0006952;GO:0009611;GO:0048519;GO:0048583;GO:0050794;GO:…	chr3	miR-182	127410955	127410962	rs814130	127410959	A,C,	0.28115
128	MGLL	10	GO:0044248;GO:0044712;GO:1901575;GO:0044249;GO:0044711;GO:1901576;GO:0006082;GO:0006793;GO:0044255;GO:0006629;GO:0044281;GO:1901568;GO:0019637;GO:0001775;GO:0007154;GO:0010648;GO:0007165;GO:0010646;GO:0048523;GO:0050804;GO:0050805;GO:0007267;GO:0023051;GO:0023057;GO:0003008;GO:0050817;GO:0050878;GO:0009966;GO:0032101;GO:0080134;GO:0044057;GO:0006952;GO:0009611;GO:0048519;GO:0048583;GO:0050794;GO:…	chr3	miR-182	127410955	127410962	rs73859251	127410961	A,C,	0.046131
129	MID2	39	GO:0034641;GO:0051171;GO:0051172;GO:0009889;GO:0009890;GO:0044249;GO:1901576;GO:0010605;GO:0031324;GO:0009892;GO:0031323;GO:0060255;GO:0080090;GO:0019080;GO:0006725;GO:0044260;GO:0046483;GO:0006139;GO:0019538;GO:0043170;GO:1901360;GO:0045087;GO:0007154;GO:0016032;GO:0010647;GO:0048525;GO:0007165;GO:0010646;GO:0048522;GO:0048523;GO:0050792;GO:0023051;GO:0023056;GO:0040013;GO:0046596;GO:0046597;GO:…	chrX	miR-185/882/3473/4306/4644	107174747	107174753	rs3813784	107174749	C,T,	0.051789
130	MTRR	32	GO:0034641;GO:1901564;GO:0044249;GO:0044711;GO:1901576;GO:0060255;GO:0043414;GO:0006790;GO:0006082;GO:0006725;GO:0006805;GO:0044260;GO:0046483;GO:0051186;GO:0006139;GO:0006520;GO:0055114;GO:0044281;GO:0043170;GO:1901360;GO:0009235;GO:0070887;GO:0009410;GO:0019222	chr5	miR-361-5p	7900709	7900716	rs9332	7900712	C,T,	0.247204
131	NCOA2	42	GO:0034641;GO:0051171;GO:0051172;GO:0051173;GO:0009889;GO:0009890;GO:0009891;GO:0044249;GO:1901576;GO:0010605;GO:0031324;GO:0010604;GO:0031325;GO:0009892;GO:0009893;GO:0031323;GO:0060255;GO:0080090;GO:0006725;GO:0044255;GO:0044260;GO:0044262;GO:0046483;GO:0005975;GO:0006139;GO:0006629;GO:0019538;GO:0016570;GO:0044281;GO:0044723;GO:0043170;GO:1901360;GO:0051276;GO:1902589;GO:0007154;GO:0007165;GO:…	chr8	miR-448/448-3p	71024371	71024377	rs60220895	71024375	A,C,	0.014976
132	NFATC1	7	GO:0034641;GO:0051171;GO:0051173;GO:0009889;GO:0009891;GO:0044249;GO:1901576;GO:0010604;GO:0031325;GO:0009893;GO:0031323;GO:0060255;GO:0080090;GO:0006725;GO:0044260;GO:0046483;GO:0006139;GO:0043170;GO:1901360;GO:0048534;GO:0050776;GO:0045087;GO:0007049;GO:0007154;GO:0022402;GO:0048869;GO:0007165;GO:0048522;GO:0007275;GO:0032989;GO:0007507;GO:0009653;GO:0009888;GO:0048468;GO:0048513;GO:0048731;GO:…	chr18	miR-143/1721/4770	77287790	77287797	rs11661539	77287796	C,T,	0.0363419
133	NFIB	20	GO:0034641;GO:0051171;GO:0051172;GO:0051173;GO:0009889;GO:0009890;GO:0009891;GO:0044249;GO:1901576;GO:0010605;GO:0031324;GO:0010604;GO:0031325;GO:0009892;GO:0009893;GO:0031323;GO:0060255;GO:0080090;GO:0006725;GO:0044260;GO:0046483;GO:0006139;GO:0043170;GO:1901360;GO:0006928;GO:0030030;GO:0048869;GO:0008285;GO:0042127;GO:0048522;GO:0048523;GO:0007275;GO:0009887;GO:0022603;GO:0032989;GO:0007420;GO:…	chr9	miR-93/93a/105/106a/291a-3p/294/295/302abcde/372/373/428/519a/520be/520acd-3p/1378/1420ac	14087226	14087233	rs76049414	14087226	A,G,	0.00758786
133	NFIB	20	GO:0034641;GO:0051171;GO:0051172;GO:0051173;GO:0009889;GO:0009890;GO:0009891;GO:0044249;GO:1901576;GO:0010605;GO:0031324;GO:0010604;GO:0031325;GO:0009892;GO:0009893;GO:0031323;GO:0060255;GO:0080090;GO:0006725;GO:0044260;GO:0046483;GO:0006139;GO:0043170;GO:1901360;GO:0006928;GO:0030030;GO:0048869;GO:0008285;GO:0042127;GO:0048522;GO:0048523;GO:0007275;GO:0009887;GO:0022603;GO:0032989;GO:0007420;GO:…	chr9	miR-346	14086913	14086920	rs78974003	14086913	A,G,	0.0155751
134	NOV	12540	GO:0060255;GO:0043170;GO:0001558;GO:0016049;GO:0019222;GO:0040008;GO:0050794;GO:0051128	chr8	miR-384/384-3p	120435946	120435953	rs77725825	120435950	A,G,	0.0155751
135	NPAS2	11	GO:0034641;GO:0051171;GO:0051173;GO:0009889;GO:0009891;GO:0044249;GO:1901576;GO:0010604;GO:0031325;GO:0009893;GO:0031323;GO:0060255;GO:0080090;GO:0006725;GO:0044255;GO:0044260;GO:0046483;GO:0006139;GO:0006629;GO:0006281;GO:0044281;GO:0043170;GO:1901360;GO:0007154;GO:0008219;GO:2001022;GO:0060548;GO:0007165;GO:0010941;GO:0048522;GO:0048523;GO:0080135;GO:0033554;GO:0007275;GO:0032922;GO:0048731;GO:…	chr2	miR-17/17-5p/20ab/20b-5p/93/106ab/427/518a-3p/519d	101612567	101612573	rs3739008	101612568	C,T,	0.240615
136	NRG2	240	GO:0050776;GO:0045087;GO:0007154;GO:0007165;GO:0070887;GO:0007275;GO:0009790;GO:0006952;GO:0071495;GO:0071774;GO:0010033;GO:0002682;GO:0048583;GO:0050794	chr5	miR-30abcdef/30abe-5p/384-5p	139226735	139226741	rs73269495	139226735	C,T,	0.0127796
137	NRIP1	24	GO:0007276;GO:0048609;GO:0034641;GO:0051171;GO:0051172;GO:0051173;GO:0009889;GO:0009890;GO:0009891;GO:0044249;GO:1901576;GO:0010605;GO:0031324;GO:0010604;GO:0031325;GO:0009892;GO:0009893;GO:0031323;GO:0060255;GO:0080090;GO:0006725;GO:0044260;GO:0046483;GO:0006139;GO:0043170;GO:1901360;GO:0007154;GO:0007165;GO:0048522;GO:0048523;GO:0007548;GO:0045137;GO:0048608;GO:0008406;GO:0030728;GO:0042698;GO:…	chr21	miR-490-3p	16335260	16335267	rs59988518	16335260	C,T,	0.0786741
138	NSD1	9	GO:0034641;GO:0051171;GO:0051172;GO:0051173;GO:0009889;GO:0009890;GO:0009891;GO:0044249;GO:1901576;GO:0010605;GO:0031324;GO:0010604;GO:0031325;GO:0009892;GO:0009893;GO:0031323;GO:0060255;GO:0080090;GO:0043414;GO:0006725;GO:0044260;GO:0046483;GO:0006139;GO:0019538;GO:0016570;GO:0043170;GO:1901360;GO:0051276;GO:1902589;GO:0048522;GO:0048523;GO:0007275;GO:0048598;GO:0009790;GO:0009653;GO:0019222;GO:…	chr5	miR-433	176724639	176724645	rs12659551	176724645	A,G,	0.028155
139	PAG1	5	GO:0002757;GO:0002683;GO:0002684;GO:0002694;GO:0050776;GO:0002695;GO:0050778;GO:0046649;GO:0001775;GO:0007154;GO:0010647;GO:0050866;GO:0007165;GO:0010646;GO:0048522;GO:0048523;GO:0050865;GO:0023051;GO:0023056;GO:0009967;GO:0009966;GO:0048584;GO:0002682;GO:0048518;GO:0048519;GO:0048583;GO:0050794	chr8	miR-93/93a/105/106a/291a-3p/294/295/302abcde/372/373/428/519a/520be/520acd-3p/1378/1420ac	81880096	81880102	rs11743	81880096	C,T,	0.102236
140	PAPOLG	22	GO:0034641;GO:0006725;GO:0044260;GO:0046483;GO:0006139;GO:0043170;GO:1901360	chr2	miR-455-5p	61024883	61024889	rs79941154	61024888	A,T,	0.0081869
141	PAX8	33	GO:0034641;GO:0051171;GO:0051173;GO:1901564;GO:0009889;GO:0009891;GO:0044249;GO:1901576;GO:0010604;GO:0031325;GO:0032352;GO:0009893;GO:0031323;GO:0032350;GO:0060255;GO:0080090;GO:0042403;GO:0006082;GO:0006725;GO:0042180;GO:0044260;GO:0046483;GO:0006139;GO:0006520;GO:0044281;GO:0043170;GO:1901360;GO:1901615;GO:0007154;GO:0008219;GO:0032940;GO:0048869;GO:0045597;GO:0045596;GO:0060548;GO:0007165;GO:…	chr2	miR-144	113975103	113975110	rs1049137	113975110	A,C,G,T,	0.145966
141	PAX8	33	GO:0034641;GO:0051171;GO:0051173;GO:1901564;GO:0009889;GO:0009891;GO:0044249;GO:1901576;GO:0010604;GO:0031325;GO:0032352;GO:0009893;GO:0031323;GO:0032350;GO:0060255;GO:0080090;GO:0042403;GO:0006082;GO:0006725;GO:0042180;GO:0044260;GO:0046483;GO:0006139;GO:0006520;GO:0044281;GO:0043170;GO:1901360;GO:1901615;GO:0007154;GO:0008219;GO:0032940;GO:0048869;GO:0045597;GO:0045596;GO:0060548;GO:0007165;GO:…	chr2	miR-144	113975103	113975110	rs1479	113975104	G,T,	0.249201
141	PAX8	33	GO:0034641;GO:0051171;GO:0051173;GO:1901564;GO:0009889;GO:0009891;GO:0044249;GO:1901576;GO:0010604;GO:0031325;GO:0032352;GO:0009893;GO:0031323;GO:0032350;GO:0060255;GO:0080090;GO:0042403;GO:0006082;GO:0006725;GO:0042180;GO:0044260;GO:0046483;GO:0006139;GO:0006520;GO:0044281;GO:0043170;GO:1901360;GO:1901615;GO:0007154;GO:0008219;GO:0032940;GO:0048869;GO:0045597;GO:0045596;GO:0060548;GO:0007165;GO:…	chr2	miR-101/101ab	113975103	113975109	rs1479	113975104	G,T,	0.249201
142	PDK1	66	GO:0009889;GO:0044249;GO:0044711;GO:1901576;GO:0031323;GO:0080090;GO:0006790;GO:0006082;GO:0006793;GO:0035383;GO:0042180;GO:0044255;GO:0044260;GO:0044262;GO:0051186;GO:0005975;GO:0006629;GO:0019538;GO:0044281;GO:0044723;GO:0043170;GO:0007154;GO:0008219;GO:0007165;GO:0033554;GO:0070887;GO:0001666;GO:0006979;GO:0070482;GO:0019222;GO:0050794	chr2	miR-138/138ab	173463218	173463225	rs70937085	173463218	C,T,	0.0392
143	PEG3	5	GO:0034641;GO:0051171;GO:0009889;GO:0044249;GO:1901576;GO:0031323;GO:0060255;GO:0080090;GO:0006725;GO:0044260;GO:0046483;GO:0006139;GO:0043170;GO:1901360;GO:0008219;GO:0007275;GO:0035264;GO:0009790;GO:0019222;GO:0050794	chr19	miR-186	57322569	57322575	rs1155461	57322574	A,G,	0.0198
143	PEG3	5	GO:0034641;GO:0051171;GO:0009889;GO:0044249;GO:1901576;GO:0031323;GO:0060255;GO:0080090;GO:0006725;GO:0044260;GO:0046483;GO:0006139;GO:0043170;GO:1901360;GO:0008219;GO:0007275;GO:0035264;GO:0009790;GO:0019222;GO:0050794	chr19	miR-543	57322574	57322580	rs1155461	57322574	A,G,	0.0198
144	PHLDA1	7	GO:0044249;GO:1901576;GO:0044260;GO:0019538;GO:0043170;GO:1901135;GO:0008219;GO:0048869;GO:0010942;GO:0010941;GO:0048522;GO:0007275;GO:0007420;GO:0030900;GO:0048513;GO:0048731;GO:0048518;GO:0050794	chr12	miR-203	76419226	76419233	rs74620794	76419228	C,T,	0.0207668
144	PHLDA1	7	GO:0044249;GO:1901576;GO:0044260;GO:0019538;GO:0043170;GO:1901135;GO:0008219;GO:0048869;GO:0010942;GO:0010941;GO:0048522;GO:0007275;GO:0007420;GO:0030900;GO:0048513;GO:0048731;GO:0048518;GO:0050794	chr12	miR-203	76422992	76422999	rs11614375	76422999	C,T,	0.201478
145	PI15	98	GO:0050790;GO:0060255;GO:0080090;GO:0019538;GO:0043170;GO:0019222;GO:0044092	chr8	miR-376abd/376b-3p	75765043	75765050	rs16938978	75765047	C,T,	0.0127796
146	PITPNM3	6	GO:0006793;GO:0044255;GO:0006629;GO:0019637;GO:0006811;GO:0006869;GO:0015748;GO:0010876;GO:0006810	chr17	miR-197	6354777	6354784	rs56787229	6354780	C,T,	0.0523163
147	PRKCA	181	GO:0034641;GO:0051171;GO:0051172;GO:0051173;GO:1901564;GO:0009889;GO:0009890;GO:0009891;GO:0044249;GO:0044711;GO:1901576;GO:0010605;GO:0031324;GO:0010604;GO:0031325;GO:0009892;GO:0009893;GO:0031323;GO:0050790;GO:0060255;GO:0080090;GO:0006091;GO:0006725;GO:0006793;GO:0044260;GO:0046483;GO:0006139;GO:0019538;GO:0055114;GO:0016570;GO:0023014;GO:0044281;GO:0019637;GO:0043170;GO:1901135;GO:1901360;GO:…	chr17	miR-24/24ab/24-3p	64804689	64804696	rs111594240	64804691	A,G,	0.0111821
148	PRKCQ	7	GO:0034641;GO:0051171;GO:0009889;GO:0009891;GO:0044249;GO:1901576;GO:0010604;GO:0031325;GO:0009893;GO:0031323;GO:0060255;GO:0080090;GO:0006725;GO:0006793;GO:0044260;GO:0046483;GO:0006139;GO:0019538;GO:0043170;GO:1901360;GO:0002757;GO:0002684;GO:0002694;GO:0050776;GO:0002696;GO:0050778;GO:0002250;GO:0045087;GO:0046649;GO:0001558;GO:0016049;GO:0001775;GO:0006928;GO:0007154;GO:0008219;GO:0022411;GO:…	chr10	miR-224	6469155	6469161	rs582052	6469155	G,T,	0.486621
149	PRKD1	812	GO:0034641;GO:0051171;GO:0051173;GO:1901564;GO:0009889;GO:0009891;GO:0044249;GO:0044711;GO:1901576;GO:0010604;GO:0031325;GO:0009893;GO:0031323;GO:0050790;GO:0060255;GO:0080090;GO:0006725;GO:0006793;GO:0044255;GO:0044260;GO:0046483;GO:0006139;GO:0006629;GO:0019538;GO:0016570;GO:0044281;GO:0043170;GO:1901360;GO:0045087;GO:0051276;GO:0007030;GO:0033043;GO:1902589;GO:0006928;GO:0007154;GO:0008219;GO:…	chr14	miR-376abd/376b-3p	30046011	30046018	rs45569242	30046016	A,G,	0.000599042
150	PROSER1	11		chr13	miR-29abcd	39584912	39584918	rs17226809	39584916	A,T,	0.0403355
151	PRR11	5		chr17	miR-204/204b/211	57281307	57281314	rs2877946	57281310	G,T,	0.455471
152	PTPN14	10	GO:0034641;GO:0051171;GO:0009889;GO:0044249;GO:1901576;GO:0031323;GO:0060255;GO:0080090;GO:0006725;GO:0006793;GO:0044260;GO:0046483;GO:0006139;GO:0019538;GO:0043170;GO:1901360;GO:0008285;GO:0042127;GO:0048523;GO:0060341;GO:0007275;GO:0001946;GO:0036303;GO:0001945;GO:0009653;GO:0048731;GO:1902582;GO:0032880;GO:0051049;GO:0008104;GO:0070727;GO:0006810;GO:0045184;GO:0051649;GO:0019222;GO:0032879;GO:…	chr1	miR-103a/107/107ab	214528151	214528157	rs17022700	214528156	A,G,	0.0377396
153	PTPRB	9	GO:0006793;GO:0044260;GO:0019538;GO:0043170;GO:0007275;GO:0048646;GO:0048514;GO:0001525;GO:0001568;GO:0009653;GO:0048731	chr12	miR-181abcd/4262	70915261	70915267	rs17108283	70915263	A,G,	0.0373403
154	RABEP1	4	GO:0034641;GO:0051171;GO:1901564;GO:0009894;GO:0044248;GO:0044712;GO:1901575;GO:0031323;GO:0050790;GO:0080090;GO:0006725;GO:0006793;GO:0046483;GO:0006139;GO:0044281;GO:1901657;GO:0019637;GO:1901135;GO:1901360;GO:0008219;GO:0055086;GO:0008104;GO:0006810;GO:0045184;GO:0019222;GO:0050794;GO:0044093;GO:0061024	chr17	miR-218/218a	5287582	5287589	rs75763763	5287585	C,T,	0.0285543
155	RBPMS	24	GO:0034641;GO:0051171;GO:0009889;GO:0044249;GO:1901576;GO:0010604;GO:0031325;GO:0009893;GO:0031323;GO:0060255;GO:0080090;GO:0006725;GO:0006793;GO:0044260;GO:0046483;GO:0006139;GO:0019538;GO:0043170;GO:1901360;GO:0007154;GO:0010647;GO:0007165;GO:0010646;GO:0048522;GO:0060341;GO:0023051;GO:0023056;GO:0017038;GO:1902582;GO:0009967;GO:0032388;GO:0051222;GO:0009966;GO:0032880;GO:0051049;GO:0048584;GO:…	chr8	miR-199ab-5p	30428754	30428760	rs34437419	30428758	C,T,	0.195088
156	REEP1	16	GO:0007029;GO:0008219;GO:0060341;GO:0051205;GO:0072657;GO:1902580;GO:0051049;GO:0008104;GO:0070727;GO:0006810;GO:0045184;GO:0051649;GO:0032879;GO:0050794;GO:0006996;GO:0010256;GO:0061024	chr2	miR-495/1192	86441167	86441173	rs17438464	86441167	A,G,	0.0123802
157	RET	84	GO:0034641;GO:0051171;GO:0051173;GO:0009889;GO:0009891;GO:0044249;GO:1901576;GO:0010604;GO:0031325;GO:0009893;GO:0031323;GO:0050790;GO:0060255;GO:0080090;GO:0006725;GO:0006793;GO:0044260;GO:0046483;GO:0006139;GO:0019538;GO:0023014;GO:0043170;GO:1901360;GO:0048534;GO:0072676;GO:0006928;GO:0007154;GO:0008219;GO:0030030;GO:0032535;GO:0048869;GO:0010647;GO:0014042;GO:0031346;GO:0045785;GO:0051272;GO:…	chr10	miR-377	43624833	43624840	rs2435355	43624833	C,T,	0.189896
157	RET	84	GO:0034641;GO:0051171;GO:0051173;GO:0009889;GO:0009891;GO:0044249;GO:1901576;GO:0010604;GO:0031325;GO:0009893;GO:0031323;GO:0050790;GO:0060255;GO:0080090;GO:0006725;GO:0006793;GO:0044260;GO:0046483;GO:0006139;GO:0019538;GO:0023014;GO:0043170;GO:1901360;GO:0048534;GO:0072676;GO:0006928;GO:0007154;GO:0008219;GO:0030030;GO:0032535;GO:0048869;GO:0010647;GO:0014042;GO:0031346;GO:0045785;GO:0051272;GO:…	chr10	miR-23abc/23b-3p	43622367	43622373	rs2075913	43622368	A,T,	0.339257
158	RGS6	17	GO:0034641;GO:0051171;GO:1901564;GO:0009894;GO:0044248;GO:0044712;GO:1901575;GO:0031323;GO:0050790;GO:0080090;GO:0006725;GO:0006793;GO:0046483;GO:0006139;GO:0044281;GO:1901657;GO:0019637;GO:1901135;GO:1901360;GO:0007154;GO:0048869;GO:0055086;GO:0045597;GO:0010648;GO:0007165;GO:0010646;GO:0045595;GO:0048522;GO:0048523;GO:0023051;GO:0023057;GO:0007275;GO:0048468;GO:0048731;GO:0051094;GO:2000026;GO:…	chr14	miR-26ab/1297/4465	73033218	73033224	rs74060938	73033219	C,T,	0.0119808
159	RORA	13	GO:0034641;GO:0046209;GO:0051171;GO:0051173;GO:1901564;GO:0009889;GO:0009891;GO:0044249;GO:1901576;GO:0010604;GO:0031325;GO:0009893;GO:0031323;GO:0060255;GO:0080090;GO:0006725;GO:0006793;GO:0006805;GO:0044260;GO:0044262;GO:0046483;GO:0005975;GO:0006139;GO:0006629;GO:0044281;GO:0044723;GO:0019637;GO:0043170;GO:1901135;GO:1901360;GO:0002263;GO:0048534;GO:0002694;GO:0002250;GO:0002274;GO:0002366;GO:…	chr15	miR-328a/328b-3p	60783135	60783141	rs77984012	60783135	A,G,	0.0297524
160	RPS6KB1	15	GO:0007276;GO:0022412;GO:0048609;GO:0009889;GO:0009891;GO:0044249;GO:1901576;GO:0010604;GO:0031325;GO:0009893;GO:0031323;GO:0060255;GO:0080090;GO:0006413;GO:0006793;GO:0044260;GO:0019538;GO:0043170;GO:0045927;GO:0048638;GO:0048639;GO:0048630;GO:0006928;GO:0007049;GO:0007154;GO:0008219;GO:0022402;GO:0048869;GO:0008284;GO:0045787;GO:0051272;GO:0010648;GO:0060548;GO:1900077;GO:0051726;GO:0007165;GO:…	chr17	miR-129-5p/129ab-5p	58024321	58024328	rs1051424	58024324	A,G,N,	0.180112
161	RUNX2	62	GO:0034641;GO:0051171;GO:0051172;GO:0051173;GO:0009889;GO:0009890;GO:0009891;GO:0044249;GO:1901576;GO:0010605;GO:0031324;GO:0010604;GO:0031325;GO:0009892;GO:0009893;GO:0031323;GO:0060255;GO:0080090;GO:0006725;GO:0044260;GO:0046483;GO:0006139;GO:0043170;GO:1901360;GO:0048534;GO:0046649;GO:0001775;GO:0007154;GO:0048869;GO:0008284;GO:0045597;GO:0010648;GO:0007165;GO:0010646;GO:0042127;GO:0045595;GO:…	chr6	miR-455-5p	45518628	45518634	rs62400377	45518634	A,G,	0.0441294
162	SBF2	56	GO:0034641;GO:0051171;GO:1901564;GO:0009894;GO:0044248;GO:0044712;GO:1901575;GO:0031323;GO:0050790;GO:0080090;GO:0006725;GO:0006793;GO:0046483;GO:0006139;GO:0044281;GO:1901657;GO:0019637;GO:1901135;GO:1901360;GO:0007154;GO:0007272;GO:0008219;GO:0055086;GO:0010646;GO:0023051;GO:0035637;GO:0003008;GO:0007275;GO:0048731;GO:0009966;GO:0019222;GO:0048583;GO:0050794;GO:0042391;GO:0044093;GO:0022607;GO:…	chr11	miR-340-5p	9800552	9800558	rs59613534	9800552	C,T,	0.0165735
163	SCD5	5	GO:0044249;GO:0044711;GO:1901576;GO:0006082;GO:0044255;GO:0006629;GO:0055114;GO:0044281	chr4	miR-221/222/222ab/1928	83551006	83551012	rs6840	83551007	C,T,	0.373802
164	SCN9A	6	GO:0007154;GO:0055085;GO:0034762;GO:0035637;GO:0003008;GO:0007275;GO:0009791;GO:0033555;GO:0048266;GO:0006811;GO:0051049;GO:0006952;GO:0044708;GO:0009636;GO:0006810;GO:0032879;GO:0050794;GO:0042391	chr2	miR-31	167053992	167053999	rs11902920	167053998	A,C,	0.0391374
165	SERPINE1	4	GO:0034641;GO:0051171;GO:0051173;GO:0009889;GO:0009891;GO:0044249;GO:1901576;GO:0010605;GO:0010604;GO:0031325;GO:0009892;GO:0009893;GO:0031323;GO:0050790;GO:0060255;GO:0080090;GO:0006725;GO:0044260;GO:0046483;GO:0006139;GO:0019538;GO:0043170;GO:1901360;GO:0002684;GO:0002685;GO:0002687;GO:0030595;GO:0097529;GO:0001775;GO:0006928;GO:0007154;GO:0007569;GO:0008219;GO:0032940;GO:0043062;GO:0051272;GO:…	chr7	miR-10abc/10a-5p	100781908	100781914	rs2227714	100781909	C,T,	0.0165735
166	SFRP2	36	GO:0034641;GO:0051171;GO:0051172;GO:0051173;GO:0009889;GO:0009890;GO:0009891;GO:0044249;GO:1901576;GO:0010605;GO:0031324;GO:0010604;GO:0031325;GO:0009892;GO:0009893;GO:0031323;GO:0050790;GO:0060255;GO:0080090;GO:0006725;GO:0006793;GO:0044260;GO:0046483;GO:0006139;GO:0019538;GO:0023014;GO:0043170;GO:1901360;GO:0048534;GO:0001558;GO:0030307;GO:0030308;GO:0045926;GO:0045927;GO:0048638;GO:0060560;GO:…	chr4	miR-224	154702280	154702286	rs17030428	154702283	C,G,	0.0874601
167	SH3BP1	65	GO:0034641;GO:0051171;GO:1901564;GO:0009894;GO:0044248;GO:0044712;GO:1901575;GO:0031323;GO:0050790;GO:0080090;GO:0006725;GO:0006793;GO:0046483;GO:0006139;GO:0044281;GO:1901657;GO:0019637;GO:1901135;GO:1901360;GO:0007154;GO:0055086;GO:0007165;GO:0019222;GO:0050794;GO:0044093	chr22	miR-31	38051994	38052000	rs12483880	38051999	C,T,	0.443091
168	SIRT1	101	GO:0007276;GO:0048609;GO:0034641;GO:0051171;GO:0051172;GO:0051173;GO:0009894;GO:0009896;GO:0044248;GO:0044712;GO:1901575;GO:0009889;GO:0009890;GO:0009891;GO:0044249;GO:0044711;GO:1901576;GO:0010605;GO:0031324;GO:0045833;GO:0010604;GO:0031325;GO:0009892;GO:0009893;GO:0031323;GO:0050790;GO:0060255;GO:0080090;GO:0043414;GO:0006082;GO:0006725;GO:0006793;GO:0042180;GO:0044255;GO:0044260;GO:0044262;GO:…	chr10	miR-141/200a	69678078	69678084	rs2234975	69678078	C,T,	0.028155
169	SLC25A3	26	GO:0006091;GO:0055085;GO:0006811;GO:0006810	chr12	miR-873	98995406	98995412	rs74604883	98995408	A,C,	0.0113818
170	SLC4A4	7	GO:0055085;GO:0006811;GO:0006810	chr4	miR-300/381/539-3p	72434457	72434463	rs34921070	72434457	A,T,	0.0285543
171	SMAD5	17	GO:0007276;GO:0022412;GO:0048609;GO:0034641;GO:0051171;GO:0051173;GO:0009889;GO:0009891;GO:0044249;GO:1901576;GO:0010604;GO:0031325;GO:0009893;GO:0031323;GO:0060255;GO:0080090;GO:0006725;GO:0006793;GO:0044260;GO:0046483;GO:0006139;GO:0019538;GO:0043170;GO:1901360;GO:0034101;GO:0048534;GO:0007154;GO:0048869;GO:0045597;GO:0007165;GO:0045595;GO:0048522;GO:0070887;GO:0001880;GO:0007281;GO:0007548;GO:…	chr5	miR-590-3p	135517734	135517740	rs1190	135517740	A,C,	0.135383
172	SMAD6	9	GO:0034641;GO:0051171;GO:0009889;GO:0044249;GO:1901576;GO:0010605;GO:0031324;GO:0009892;GO:0031323;GO:0060255;GO:0080090;GO:0006725;GO:0006793;GO:0044260;GO:0046483;GO:0006139;GO:0019538;GO:0043170;GO:1901360;GO:0007154;GO:0008219;GO:0048869;GO:0008285;GO:0010648;GO:0060548;GO:0090288;GO:0007165;GO:0010646;GO:0010941;GO:0042127;GO:0048523;GO:0090287;GO:0070887;GO:0031589;GO:0023051;GO:0023057;GO:…	chr15	miR-25/32/92abc/363/363-3p/367	67074087	67074093	rs45615538	67074090	C,T,	0.095
173	SMIM12	354		chr1	miR-134/3118	35317465	35317472	rs2025005	35317472	C,T,	0.358227
174	SMIM15	252		chr5	miR-145	60454621	60454628	rs76253290	60454626	A,G,	0.0229633
175	SMO	26	GO:0007276;GO:0048609;GO:0034641;GO:0051171;GO:0051172;GO:0051173;GO:0009889;GO:0009890;GO:0009891;GO:0044249;GO:1901576;GO:0010605;GO:0031324;GO:0010604;GO:0031325;GO:0009892;GO:0009893;GO:0031323;GO:0060255;GO:0080090;GO:0006725;GO:0044260;GO:0046483;GO:0006139;GO:0043170;GO:1901360;GO:0048588;GO:0060560;GO:0016049;GO:0006928;GO:0007154;GO:0008219;GO:0030030;GO:0048869;GO:0060242;GO:0008284;GO:…	chr7	miR-370	128853308	128853315	rs1061285	128853308	A,C,	0.176118
176	SOCS2	123	GO:0044260;GO:0019538;GO:0043170;GO:0001558;GO:0016049;GO:0007154;GO:0008219;GO:0010647;GO:0010648;GO:0060548;GO:0007165;GO:0010646;GO:0010941;GO:0048522;GO:0048523;GO:0070887;GO:0023051;GO:0023056;GO:0023057;GO:0009967;GO:0009968;GO:0009966;GO:0048584;GO:0048585;GO:0009725;GO:0010243;GO:0071495;GO:0010033;GO:1901698;GO:1901700;GO:0040008;GO:0048518;GO:0048519;GO:0048583;GO:0050794;GO:0051128	chr12	miR-194	93969931	93969937	rs1053642	93969931	C,G,	0.0105831
177	SOST	9	GO:0034641;GO:0051171;GO:0051173;GO:0009889;GO:0009891;GO:0044249;GO:1901576;GO:0010604;GO:0031325;GO:0009893;GO:0031323;GO:0060255;GO:0080090;GO:0006725;GO:0044260;GO:0046483;GO:0006139;GO:0043170;GO:1901360;GO:0007154;GO:0010648;GO:0007165;GO:0010646;GO:0048522;GO:0048523;GO:0070887;GO:0023051;GO:0023057;GO:0001503;GO:0007275;GO:0007389;GO:0051241;GO:2000026;GO:0009968;GO:0031333;GO:0030279;GO:…	chr17	let-7/98/4458/4500	41831841	41831847	rs75901553	41831844	A,G,	0.023762
178	SREK1IP1	35615	GO:0034641;GO:0006725;GO:0044260;GO:0046483;GO:0006139;GO:0043170;GO:1901360	chr5	miR-544/544ab/544-3p	64014534	64014541	rs112624903	64014536	A,T,	0.0123802
179	SSTR3	5	GO:0007276;GO:0048609;GO:0007154;GO:0008219;GO:0008285;GO:0007165;GO:0042127;GO:0048523;GO:0070887;GO:0019953;GO:0007267;GO:0007275;GO:0007420;GO:0021549;GO:0022037;GO:0030900;GO:0030902;GO:0048513;GO:0048731;GO:0042594;GO:0009991;GO:0009725;GO:0071495;GO:0010033;GO:1901700;GO:0048519;GO:0050794	chr22	miR-377	37602440	37602446	rs229567	37602446	A,G,	0.0632987
180	STAT3	462	GO:0034641;GO:0051171;GO:0051172;GO:0051173;GO:0009894;GO:0009895;GO:0044248;GO:0044712;GO:1901575;GO:0009889;GO:0009890;GO:0009891;GO:0044249;GO:1901576;GO:0010605;GO:0031324;GO:0045912;GO:0010604;GO:0031325;GO:0009892;GO:0009893;GO:0031323;GO:0060255;GO:0080090;GO:0006082;GO:0006091;GO:0006725;GO:0006793;GO:0044260;GO:0044262;GO:0046483;GO:0005975;GO:0006139;GO:0044281;GO:0044723;GO:0043170;GO:…	chr17	miR-874	40466240	40466247	rs75454844	40466246	C,T,	0.0173722
181	STK35	7	GO:0006793;GO:0044260;GO:0019538;GO:0043170	chr20	miR-30abcdef/30abe-5p/384-5p	2128130	2128136	rs73579270	2128136	A,G,	0.0551118
182	STK4	61	GO:0010604;GO:0031325;GO:0009893;GO:0031323;GO:0050790;GO:0060255;GO:0080090;GO:0006091;GO:0006793;GO:0044260;GO:0044262;GO:0005975;GO:0019538;GO:0055114;GO:0023014;GO:0044723;GO:0043170;GO:0048534;GO:0046620;GO:0046621;GO:0045926;GO:0007154;GO:0008219;GO:0015980;GO:0048869;GO:0010647;GO:0010942;GO:0008285;GO:0010648;GO:0060548;GO:0007165;GO:0010646;GO:0010941;GO:0042127;GO:0048522;GO:0048523;GO:…	chr20	miR-149	43705197	43705204	rs45525238	43705197	A,G,	0.033746
183	STK40	8	GO:0031323;GO:0060255;GO:0006091;GO:0006793;GO:0044260;GO:0044262;GO:0005975;GO:0019538;GO:0055114;GO:0023014;GO:0044723;GO:0043170;GO:0007154;GO:0008219;GO:0015980;GO:0060548;GO:0007165;GO:0010646;GO:0010941;GO:0048523;GO:0023051;GO:0003008;GO:0007275;GO:0007585;GO:0035264;GO:0009887;GO:0030323;GO:0030324;GO:0048286;GO:0009653;GO:0035295;GO:0048513;GO:0048731;GO:0009966;GO:0019222;GO:0048519;GO:…	chr1	miR-758	36805307	36805314	rs1128665	36805312	A,C,	0.020065
183	STK40	8	GO:0031323;GO:0060255;GO:0006091;GO:0006793;GO:0044260;GO:0044262;GO:0005975;GO:0019538;GO:0055114;GO:0023014;GO:0044723;GO:0043170;GO:0007154;GO:0008219;GO:0015980;GO:0060548;GO:0007165;GO:0010646;GO:0010941;GO:0048523;GO:0023051;GO:0003008;GO:0007275;GO:0007585;GO:0035264;GO:0009887;GO:0030323;GO:0030324;GO:0048286;GO:0009653;GO:0035295;GO:0048513;GO:0048731;GO:0009966;GO:0019222;GO:0048519;GO:…	chr1	miR-134/3118	36805309	36805315	rs1128665	36805312	A,C,	0.020065
184	TCF4	6612	GO:0034641;GO:0051171;GO:0051173;GO:0009889;GO:0009891;GO:0044249;GO:1901576;GO:0010604;GO:0031325;GO:0009893;GO:0031323;GO:0060255;GO:0080090;GO:0006725;GO:0044260;GO:0046483;GO:0006139;GO:0043170;GO:1901360;GO:0048869;GO:0045597;GO:0045595;GO:0048522;GO:0007275;GO:0048468;GO:0048731;GO:0051094;GO:2000026;GO:0019222;GO:0048518;GO:0050793;GO:0050794;GO:0051239;GO:0022607;GO:0043933	chr18	miR-204/204b/211	52890931	52890938	rs1799409	52890937	C,T,	0.0198
185	WT1	174	GO:0007276;GO:0022412;GO:0048609;GO:0034641;GO:0051171;GO:0051172;GO:0051173;GO:0009889;GO:0009890;GO:0009891;GO:0044249;GO:1901576;GO:0010605;GO:0031324;GO:0010604;GO:0031325;GO:0009892;GO:0009893;GO:0031323;GO:0060255;GO:0080090;GO:0006725;GO:0044260;GO:0046483;GO:0006139;GO:0019538;GO:0043170;GO:1901360;GO:0001558;GO:0030308;GO:0046620;GO:0046622;GO:0060419;GO:0045926;GO:0045927;GO:0048638;GO:…	chr11	miR-361-5p	32409468	32409475	rs5030328	32409472	A,T,	0.00878594
186	WWOX	56	GO:0034641;GO:0051171;GO:0051173;GO:0009889;GO:0009891;GO:0044249;GO:1901576;GO:0010604;GO:0031325;GO:0009893;GO:0031323;GO:0060255;GO:0080090;GO:0006725;GO:0044260;GO:0046483;GO:0006139;GO:0006629;GO:0055114;GO:0043170;GO:1901360;GO:0007154;GO:0008219;GO:0048869;GO:0010647;GO:0010648;GO:0007165;GO:0010646;GO:0010941;GO:0048522;GO:0048523;GO:0070887;GO:0023051;GO:0023056;GO:0023057;GO:0001503;GO:…	chr16	miR-134/3118	79245818	79245825	rs383362	79245820	G,T,	0.322284
186	WWOX	56	GO:0034641;GO:0051171;GO:0051173;GO:0009889;GO:0009891;GO:0044249;GO:1901576;GO:0010604;GO:0031325;GO:0009893;GO:0031323;GO:0060255;GO:0080090;GO:0006725;GO:0044260;GO:0046483;GO:0006139;GO:0006629;GO:0055114;GO:0043170;GO:1901360;GO:0007154;GO:0008219;GO:0048869;GO:0010647;GO:0010648;GO:0007165;GO:0010646;GO:0010941;GO:0048522;GO:0048523;GO:0070887;GO:0023051;GO:0023056;GO:0023057;GO:0001503;GO:…	chr16	miR-758	79245820	79245826	rs383362	79245820	G,T,	0.322284
187	WWP1	16	GO:0034641;GO:0051171;GO:0051172;GO:0044248;GO:1901575;GO:0009889;GO:0009890;GO:0044249;GO:1901576;GO:0010605;GO:0031324;GO:0009892;GO:0031323;GO:0060255;GO:0080090;GO:0006725;GO:0044260;GO:0046483;GO:0006139;GO:0019538;GO:0043170;GO:1901360;GO:0007154;GO:0055085;GO:0016032;GO:0007165;GO:0048523;GO:0007275;GO:0048731;GO:0051828;GO:0052126;GO:0006811;GO:0006810;GO:0044403;GO:0051701;GO:0019222;GO:…	chr8	miR-30abcdef/30abe-5p/384-5p	87479846	87479853	rs116580489	87479847	A,G,	0.0131789
188	WWTR1	10	GO:0034641;GO:0051171;GO:0051172;GO:0051173;GO:0009889;GO:0009890;GO:0009891;GO:0044249;GO:1901576;GO:0010605;GO:0031324;GO:0010604;GO:0031325;GO:0009892;GO:0009893;GO:0031323;GO:0050790;GO:0060255;GO:0080090;GO:0006725;GO:0006793;GO:0044260;GO:0046483;GO:0006139;GO:0019538;GO:0043170;GO:1901360;GO:0007154;GO:0030030;GO:0048869;GO:0051301;GO:0008284;GO:0045597;GO:0010648;GO:0045596;GO:0007165;GO:…	chr3	miR-202-3p	149237034	149237040	rs76983791	149237037	C,G,	0.0071885
189	ZNF3	97	GO:0034641;GO:0051171;GO:0009889;GO:0044249;GO:1901576;GO:0031323;GO:0060255;GO:0080090;GO:0006725;GO:0044260;GO:0046483;GO:0006139;GO:0043170;GO:1901360;GO:0001775;GO:0048869;GO:0007275;GO:0019222;GO:0050794	chr7	miR-124/124ab/506	99668709	99668715	rs181843778	99668715	C,T,	0.121094
190	ZNRF3	4	GO:0044248;GO:1901575;GO:0044260;GO:0019538;GO:0043170;GO:0007154;GO:0010648;GO:0007165;GO:0010646;GO:0048523;GO:0023051;GO:0023057;GO:0007275;GO:0007164;GO:0009887;GO:0022603;GO:0048729;GO:0009653;GO:0009888;GO:0048513;GO:0048731;GO:2000026;GO:0072089;GO:0009968;GO:0009966;GO:0048585;GO:0048519;GO:0048583;GO:0050793;GO:0050794;GO:0051239	chr22	miR-411	29450916	29450923	rs2179129	29450923	A,G,	0.370208
1number of publication of HGNC symbol with 'breast cancer' between year 2000-2013 in pubmed
2 Gene Ontology biological process terms of the gene
3 start position of miRNA target site in 3' UTR based on the Feb. 2009 assembly of the human genome (hg19),
4 SNP position based on the Feb. 2009 assembly of the human genome (hg19)
5 Minor Allele Frequency (MAF) in 1000 genomes (ALL), or in dbSNP when missing from 1000 genomes
